# Supplementary material for: Genomic Characterization Provides New Insights Into the Biosynthesis of the Secondary Metabolite Huperzine a in the Endophyte Colletotrichum gloeosporioides Cg01
Source: Front Microbiol. 2019 Jan 8;9:3237. doi: 10.3389/fmicb.2018.03237 (PMC6331491; doi:10.3389/fmicb.2018.03237)
Supplement: Table S1 — Gene-knockout and retro-complementation primers. [file Data_Sheet_1.ZIP]

Archive with 1 entries (1 files):
- Supplementary tables-upload.xls
