# Supplementary material for: Genomic Characterization Provides New Insights Into the Biosynthesis of the Secondary Metabolite Huperzine a in the Endophyte Colletotrichum gloeosporioides Cg01
Source: Front Microbiol. 2019 Jan 8;9:3237. doi: 10.3389/fmicb.2018.03237 (PMC6331491; doi:10.3389/fmicb.2018.03237)
Supplement: Table S1 — Gene-knockout and retro-complementation primers. [file Data_Sheet_1.ZIP › Supplementary tables-upload.xls]

## Sheet: Table S1
Table S1 Gene-knockout and retro-complementation primers
Target genes	Primer lables	Primer sequences	Products (length)
Cg01_LDC_09672-RA	Cg01_LDC_09672_1F	CAGGTCATTGGAAGGGTG	F1: 5'-flanking region of Cg01_LDC_09672-RA (2087 bp)
	Cg01_LDC_09672_1R	TGCTCCTTCAATATCAGTTACGGATCCTAGATGAG
	Cg01_LDC_09672_2F	GTTCTCATCTAGGATCCGTAACTGATATTGAAGGA	F2: First 2/3 fragement of hygromycin B-resistant gene (1420 bp)
	Cg01_LDC_09672_2R	GGTCGGCATCTACTCTATTCCTTT
	Cg01_LDC_09672_3F	GCAACTGGGTCTGCGTAA	F3: Fusion fragement of F1 and F2 (2440 bp)
	Cg01_LDC_09672_3R	TGTTGGCGACCTCGTATT
	Cg01_LDC_09672_4F	TGCCGACCGGGAACCAGTTGTTGCTTACCTCCCAG	F4: 3'-flanking region of Cg01_LDC_09672-RA (2225 bp)
	Cg01_LDC_09672_4R	ATCATCGTGGCTACTCATAC
	Cg01_LDC_09672_5F	TCGCCCTTCCTCCCTTTATT	F5: Second 2/3 fragement of hygromycin B-resistant gene (1131 bp)
	Cg01_LDC_09672_5R	TTACTGGGAGGTAAGCAACAACTGGTTCCCGGTCG
	Cg01_LDC_09672_6F	ATTCTACCCAAGCATCCAAA	F6: Fusion fragement of F4 and F5 (2283 bp)
	Cg01_LDC_09672_6R	TTTGGGTAGTGACATTGGATAA
	Cg01_LDC_09672-D-F	CCGTCACAATAATAGCAGC	Fragement of Cg01_LDC_09672-RA (598 bp)
	Cg01_LDC_09672-D-R	GAGACTCGCCTCAACCAG
Cg01_LDC_02374-RA	Cg01_LDC_02374_1F	CGGAGCACCAGGAGAACA	F1: 5'-flanking region of Cg01_LDC_02374-RA (1855 bp)
	Cg01_LDC_02374_1R	TGCTCCTTCAATATCAGTTTGTTGCGGCTTGTGTT
	Cg01_LDC_02374_2F	CCAAACACAAGCCGCAACAAACTGATATTGAAGGA	F2: First 2/3 fragement of hygromycin B-resistant gene (1420 bp)
	Cg01_LDC_02374_2R	GGTCGGCATCTACTCTATTCCTTT
	Cg01_LDC_02374_3F	CGTTTGCTACCTCCCTACT	F3: Fusion fragement of F1 and F2 (2518 bp)
	Cg01_LDC_02374_3R	TGTTGGCGACCTCGTATT
	Cg01_LDC_02374_4F	TGCCGACCGGGAACCAGTTATCACTCTCACCGGCT	F4: 3'-flanking region of Cg01_LDC_02374-RA (1948 bp)
	Cg01_LDC_02374_4R	AGATTCGCAAGTCGTGGA
	Cg01_LDC_02374_5F	TCGCCCTTCCTCCCTTTATT	F5: Second 2/3 fragement of hygromycin B-resistant gene (1131 bp)
	Cg01_LDC_02374_5R	TTCCGTCCCGGGACACCGGAACTGGTTCCCGGTCG
	Cg01_LDC_02374_6F	ATTCTACCCAAGCATCCAAA	F6: Fusion fragement of F4 and F5(2088 bp)
	Cg01_LDC_02374_6R	GGGTTCCGTGGTAGTAGGC
	Cg01_LDC_02374-D-F	GCAACGCAGGGCAAAGAT	Fragement of Cg01_LDC_02374-RA (580 bp)
	Cg01_LDC_02374-D-R	GGTGGTGGAGGTGACAAGGAT
Cg01_CAO_14540-RA	Cg01_CAO_14540_1_F	GAAGGCTACAACACGACGCTCAA	F1: 5'-flanking region of Cg01_CAO_14540-RA （1681 bp)
	Cg01_CAO_14540_1_R	TGCTCCTTCAATATCAGTTTAGCAACTGGAATGAA
	Cg01_CAO_14540_2_F	GAATTCATTCCAGTTGCTAAACTGATATTGAAGGA	F2: First 2/3 fragement of hygromycin B-resistant gene (1420 bp)
	Cg01_CAO_14540_2_R	tanju_03647_2R (AAAGGAATAGAGTAGATGCCGACC)
	Cg01_CAO_14540_3_F	CCATCCACCTCCTCTTCTACC	F3: Fusion fragement of F1 and F2 (2543 bp)
	Cg01_CAO_14540_3_R	tanju_03647_3R (AATACGAGGTCGCCAACA)
	Cg01_CAO_14540_4_F	TGCCGACCGGGAACCAGTTGAATGGCAAGATTGGA	F4: 3'-flanking region of Cg01_CAO_14540-RA (2331 bp)
	Cg01_CAO_14540_4_R	ATGCTCCAAGTTGCCGTACCTAAT
	Cg01_CAO_14540_5_F	tanju_03647_5F TCGCCCTTCCTCCCTTTATT	F5: Second 2/3 fragement of hygromycin B-resistant gene (1131 bp)
	Cg01_CAO_14540_5_R	CTTTCCAATCTTGCCATTCAACTGGTTCCCGGTCG
	Cg01_CAO_14540_6_F	tanju_03647_6F ATTCTACCCAAGCATCCAAA	F6: Fusion fragement of F4 and F5 (2940 bp)
	Cg01_CAO_14540_6_R	TCTTGGTCACTTCTGTTCTCGTA
	Cg01_CAO_14540_D_F	GCATCCTGACACAATTCTTC	Fragement of Cg01_CAO_14540-RA (1060 bp)
	Cg01_CAO_14540_D_R	CTTCCAGCCAATACCGTTA
Cg01_CAO_17078-RA	Cg01_CAO_17078_1_F	CGACGCCTATGATGGTAGCAGAAC	F1: 5'-flanking region of Cg01_CAO_17078-RA (2091 bp)
	Cg01_CAO_17078_1_R	TGCTCCTTCAATATCAGTTTCTTGCATCCATGGGT
	Cg01_CAO_17078_2_F	CCAACCCATGGATGCAAGAAACTGATATTGAAGGA	F2: First 2/3 fragement of hygromycin B-resistant gene (1420 bp)
	Cg01_CAO_17078_2_R	tanju_03647_2R (AAAGGAATAGAGTAGATGCCGACC)
	Cg01_CAO_17078_3_F	ACACTGGCTTCCGACTACGACAT	F3: Fusion fragement of F1 and F2(2963 bp)
	Cg01_CAO_17078_3_R	tanju_03647_3R (AATACGAGGTCGCCAACA)
	Cg01_CAO_17078_4_F	TGCCGACCGGGAACCAGTTATGTTGGATGGCGGCG	F4: 3'-flanking region of Cg01_CAO_17078-RA (1394 bp)
	Cg01_CAO_17078_4_R	CGAGAATCACTACAGACGGCATTG
	Cg01_CAO_17078_5_F	tanju_03647_5F TCGCCCTTCCTCCCTTTATT	F5: Second 2/3 fragement of hygromycin B-resistant gene (1131 bp)
	Cg01_CAO_17078_5_R	TATCGCCGCCATCCAACATAACTGGTTCCCGGTCG
	Cg01_CAO_17078_6_F	tanju_03647_6F ATTCTACCCAAGCATCCAAA	F6: Fusion fragement of F4 and F5 (2238 bp)
	Cg01_CAO_17078_6_R	TCTGACAGCGGCGAAGATAACG
	Cg01_CAO_17078_D_F	CGGAACTGACGGTATTGG	Fragement of Cg01_CAO_17078-RA (1000 bp)
	Cg01_CAO_17078_D_R	CATTCGGTGAGCCTCTTG
Cg01_CAO_11135-RA	Cg01_CAO_11135_1_F	CCTTGCCATGAAGAAGACGCTGAT	F1: 5'-flanking region of Cg01_CAO_11135-RA (2245 bp)
	Cg01_CAO_11135_1_R	TGCTCCTTCAATATCAGTTAATATTTGATTGGGAT
	Cg01_CAO_11135_2_F	TGAATCCCAATCAAATATTAACTGATATTGAAGGA	F2: First 2/3 fragement of hygromycin B-resistant gene (1420 bp)
	Cg01_CAO_11135_2_R	tanju_03647_2R (AAAGGAATAGAGTAGATGCCGACC)
	Cg01_CAO_11135_3_F	CTCTGTCTTCGTTATGCCGTTCGT	F3: Fusion fragement of F1 and F2 (2658 bp)
	Cg01_CAO_11135_3_R	tanju_03647_3R (AATACGAGGTCGCCAACA)
	Cg01_CAO_11135_4_F	TGCCGACCGGGAACCAGTTTATGGGAGGTGTGTAT	F4: 3'-flanking region of Cg01_CAO_11135-RA (2396 bp)
	Cg01_CAO_11135_4_R	TGCTGAAGATGATGACCACAACCA
	Cg01_CAO_11135_5_F	tanju_03647_5F TCGCCCTTCCTCCCTTTATT	F5: Second 2/3 fragement of hygromycin B-resistant gene (1131 bp)
	Cg01_CAO_11135_5_R	CACATACACACCTCCCATAAACTGGTTCCCGGTCG
	Cg01_CAO_11135_6_F	tanju_03647_6F ATTCTACCCAAGCATCCAAA	F6: Fusion fragement of F4 and F5 (2680 bp)
	Cg01_CAO_11135_6_R	TTGAAGACGAAGGATGCGGTGTT
	Cg01_CAO_11135_D_F	GACTTCAGACAGAACTACTTG	Fragement of Cg01_CAO_11135-RA (1014 bp)
	Cg01_CAO_11135_D_R	GTGGAGGCAGATGACATT
Cg01_CAO_06279-RA	Cg01_CAO_06279_1_F	CATTGACTGTGCTTCGGCTTGTTG	F1: 5'-flanking region of Cg01_CAO_06279-RA (1739 bp)
	Cg01_CAO_06279_1_R	TGCTCCTTCAATATCAGTTGTCAAGTGGTGCCGCT
	Cg01_CAO_06279_2_F	ATTAGCGGCACCACTTGACAACTGATATTGAAGGA	F2: First 2/3 fragement of hygromycin B-resistant gene (1420 bp)
	Cg01_CAO_06279_2_R	tanju_03647_2R (AAAGGAATAGAGTAGATGCCGACC)
	Cg01_CAO_06279_3_F	GATGGTGGTGGTAGTGGTGATGGT	F3: Fusion fragement of F1 and F2 (2692 bp)
	Cg01_CAO_06279_3_R	tanju_03647_3R (AATACGAGGTCGCCAACA)
	Cg01_CAO_06279_4_F	TGCCGACCGGGAACCAGTTTAATCAGTCATTCTGC	F4: 3'-flanking region of Cg01_CAO_06279-RA (1892 bp)
	Cg01_CAO_06279_4_R	GCACTCGGTTGCTGCTGAAGGAC
	Cg01_CAO_06279_5_F	tanju_03647_5F TCGCCCTTCCTCCCTTTATT	F5: Second 2/3 fragement of hygromycin B-resistant gene (1131 bp)
	Cg01_CAO_06279_5_R	ACAGCAGAATGACTGATTAAACTGGTTCCCGGTCG
	Cg01_CAO_06279_6_F	tanju_03647_6F ATTCTACCCAAGCATCCAAA	F6: Fusion fragement of F4 and F5 (2631 bp)
	Cg01_CAO_06279_6_R	AGACTACTGTCCGTATGGCACACT
	Cg01_CAO_06279_D_F	CTCATCACACTACTCCTTCC	Fragement of Cg01_CAO_06279-RA (1190 bp)
	Cg01_CAO_06279_D_R	ACTGGCGGTCCTTGTATT
Cg01_PKS_14302-RA	Cg01_PKS_14302_1F	TGTAGCCAGTATAGACCGAGCAGT	F1: 5'-flanking region of Cg01_PKS_14302-RA (1805 bp)
	Cg01_PKS_14302_1R	TGCTCCTTCAATATCAGTTGTTGTTCAAGTTGTAC
	Cg01_PKS_14302_2F	TCTGTACAACTTGAACAACAACTGATATTGAAGGA	F2: First 2/3 fragement of hygromycin B-resistant gene (1420 bp)
	Cg01_PKS_14302_2R	GGTCGGCATCTACTCTATTCCTTT
	Cg01_PKS_14302_3F	GCTGTATGTCGGAGTTGAGTTC	F3: Fusion fragement of F1 and F2 (2443 bp)
	Cg01_PKS_14302_3R	TGTTGGCGACCTCGTATT
	Cg01_PKS_14302_4F	TGCCGACCGGGAACCAGTTGACCTCCTTGATGAAA	F4: 3'-flanking region of Cg01_PKS_14302-RA (1815 bp)
	Cg01_PKS_14302_4R	GTAACAATGAGGTCGCCGAGAGG
	Cg01_PKS_14302_5F	TCGCCCTTCCTCCCTTTATT	F5: Second 2/3 fragement of hygromycin B-resistant gene (1131 bp)
	Cg01_PKS_14302_5R	TGATTTCATCAAGGAGGTCAACTGGTTCCCGGTCG
	Cg01_PKS_14302_6F	ATTCTACCCAAGCATCCAAA	F6: Fusion fragement of F4 and F5 (2665 bp)
	Cg01_PKS_14302_6R	CTCCTGTGATACGCTGTCCG
	Cg01_PKS_14302_D_F	GGAGAGCACGGCATCTACAT	Fragement of Cg01_PKS_14302-RA (1001 bp)
	Cg01_PKS_14302_D_R	AGCGACCTGGATAGCAACAA
Cg01_PKS_07270-RA	Cg01_PKS_07270_1F	TGGACGACGAAGTAGCGGTGAG	F1: 5'-flanking region of Cg01_PKS_07270-RA (2245 bp)
	Cg01_PKS_07270_1R	TGCTCCTTCAATATCAGTTGGATGTGGCGGATATG
	Cg01_PKS_07270_2F	CAGCATATCCGCCACATCCAACTGATATTGAAGGA	F2: First 2/3 fragement of hygromycin B-resistant gene (1420 bp)
	Cg01_PKS_07270_2R	GGTCGGCATCTACTCTATTCCTTT
	Cg01_PKS_07270_3F	CCTGCCGAACATTGATTGGT	F3: Fusion fragement of F1 and F2 (2327 bp)
	Cg01_PKS_07270_3R	TGTTGGCGACCTCGTATT
	Cg01_PKS_07270_4F	TGCCGACCGGGAACCAGTTAGCTTGAGAAGGGCAC	F4: 3'-flanking region of Cg01_PKS_07270-RA (1847 bp)
	Cg01_PKS_07270_4R	CTGACAACATGCTGGAACCACTTGA
	Cg01_PKS_07270_5F	TCGCCCTTCCTCCCTTTATT	F5: Second 2/3 fragement of hygromycin B-resistant gene (1131 bp)
	Cg01_PKS_07270_5R	AAGGTGCCCTTCTCAAGCTAACTGGTTCCCGGTCG
	Cg01_PKS_07270_6F	ATTCTACCCAAGCATCCAAA	F6: Fusion fragement of F4 and F5 (2579 bp)
	Cg01_PKS_07270_6R	TCTCATCAAGATGCGAAGCGATA
	Cg01_PKS_07270_D_F	CGGCTTGCTCCAGTAGTCT	Fragement of Cg01_PKS_07270-RA (1200 bp)
	Cg01_PKS_07270_D_R	CGTCTCATCGGTGTCTTGTG
Cg01_PKS_00212-RA	Cg01_PKS_00212_1F	TGTTGTCGGTGGTGAATCGTGATAC	F1: 5'-flanking region of Cg01_PKS_00212-RA (1898 bp)
	Cg01_PKS_00212_1R	TGCTCCTTCAATATCAGTTTCTATACCGCAGGCAT
	Cg01_PKS_00212_2F	CGAATGCCTGCGGTATAGAAACTGATATTGAAGGA	F2: First 2/3 fragement of hygromycin B-resistant gene (1420 bp)
	Cg01_PKS_00212_2R	GGTCGGCATCTACTCTATTCCTTT
	Cg01_PKS_00212_3F	AACACCAACACCAATACGA	F3: Fusion fragement of F1 and F2 (2437 bp)
	Cg01_PKS_00212_3R	TGTTGGCGACCTCGTATT
	Cg01_PKS_00212_4F	TGCCGACCGGGAACCAGTTCAAGAAGCCGTCACTG	F4: 3'-flanking region of Cg01_PKS_00212-RA (1668 bp)
	Cg01_PKS_00212_4R	TGGAGGAGGCGTTGGTGTTGAA
	Cg01_PKS_00212_5F	TCGCCCTTCCTCCCTTTATT	F5: Second 2/3 fragement of hygromycin B-resistant gene (1131 bp)
	Cg01_PKS_00212_5R	CAACAGTGACGGCTTCTTGAACTGGTTCCCGGTCG
	Cg01_PKS_00212_6F	ATTCTACCCAAGCATCCAAA	F6: Fusion fragement of F4 and F5 (2588 bp)
	Cg01_PKS_00212_6R	GTTCTGCTGAGACCGACAATC
	Cg01_PKS_00212_D_F	GAAGGCTGCGGTATCATCATC	Fragement of Cg01_PKS_00212-RA (989 bp)
	Cg01_PKS_00212_D_R	CACTCGTCGGCTCTGTCAA
Cg01_PKS_09514-RA	Cg01_PKS_09514_1F	CTCTGGCACAAGGCACGGTTATC	F1: 5'-flanking region of Cg01_PKS_09514-RA (1639 bp)
	Cg01_PKS_09514_1R	TGCTCCTTCAATATCAGTTCCCGACACGATCAGGT
	Cg01_PKS_09514_2F	GCGACCTGATCGTGTCGGGAACTGATATTGAAGGA	F2: First 2/3 fragement of hygromycin B-resistant gene (1420 bp)
	Cg01_PKS_09514_2R	GGTCGGCATCTACTCTATTCCTTT
	Cg01_PKS_09514_3F	GAGACTGAACTGTGGAACTGGA	F3: Fusion fragement of F1 and F2 (2471 bp)
	Cg01_PKS_09514_3R	TGTTGGCGACCTCGTATT
	Cg01_PKS_09514_4F	TGCCGACCGGGAACCAGTTAACGCACTGTGGCAAC	F4: 3'-flanking region of Cg01_PKS_09514-RA (1596 bp)
	Cg01_PKS_09514_4R	TGGCAGTGATGACGATGTTGTACTTG
	Cg01_PKS_09514_5F	TCGCCCTTCCTCCCTTTATT	F5: Second 2/3 fragement of hygromycin B-resistant gene (1131 bp)
	Cg01_PKS_09514_5R	AATGTTGCCACAGTGCGTTAACTGGTTCCCGGTCG
	Cg01_PKS_09514_6F	ATTCTACCCAAGCATCCAAA	F6: Fusion fragement of F4 and F5 (2493 bp)
	Cg01_PKS_09514_6R	CGCACCGCCTTCAGACAACA
	Cg01_PKS_09514_D_F	GGTATTGGCTTCGTCGTCTTG	Fragement of Cg01_PKS_09514-RA (1101 bp)
	Cg01_PKS_09514_D_R	AGGCTCTTGGATGCGTGATT
Cg01_HMT_12377-RA	Cg01_HMT_12377_1F	AATAGGACTGAAGCCGCATGTGAG	F1: 5'-flanking region of Cg01_HMT_12377-RA(2084 bp）
	Cg01_HMT_12377_1R	TGCTCCTTCAATATCAGTTATTGTCGCAGTTCTGG
	Cg01_HMT_12377_2F	TAACCAGAACTGCGACAATAACTGATATTGAAGGA	F2: First 2/3 fragement of hygromycin B-resistant gene (1420 bp)
	Cg01_HMT_12377_2R	GGTCGGCATCTACTCTATTCCTTT
	Cg01_HMT_12377_3F	CGGGTGTCTTCATCTTTGGGTCA	F3: Fusion fragement of F1 and F2 (1437 bp)
	Cg01_HMT_12377_3R	TGTTGGCGACCTCGTATT
	Cg01_HMT_12377_4F	TGCCGACCGGGAACCAGTTAGATGTCGAATGATGC	F4: 3'-flanking region of Cg01_HMT_12377-RA (1847 bp)
	Cg01_HMT_12377_4R	ATGTGGAAGGCAGAAGACGAAAA
	Cg01_HMT_12377_5F	TCGCCCTTCCTCCCTTTATT	F5: Second 2/3 fragement of hygromycin B-resistant gene (1131 bp)
	Cg01_HMT_12377_5R	ATCGCATCATTCGACATCTAACTGGTTCCCGGTCG
	Cg01_HMT_12377_6F	ATTCTACCCAAGCATCCAAA	F6: Fusion fragement of F4 and F5 (2475 bp)
	Cg01_HMT_12377_6R	GGGAAGGAATCCAGCACTGAGGT
	Cg01_HMT_12377-D-F	ACTGCTGCGATCCCATTTCC	Fragement of Cg01_HMT_12377-RA (449 bp)
	Cg01_HMT_12377-D-R	GCTTGTCTGCGTGGTCTCCC
	Cg01_HMT_12377-RC-F	CCCTGCAGCGCAAAGAACTTGAAGATGGGGATA	Native promoter, entire gene and terminator of Cg01_HMT_12377-RA (2189 bp)
	Cg01_HMT_12377-RC-R	CCCAAGCTTGGGCCACAGCCAAACCAACACG
Cg01_HAT_16852-RA	Cg01_HAT_16852_1F	AGTTATGTTACTGGACGCCTGTGG	F1: 5'-flanking region of Cg01_HAT_16852-RA（1522 bp）
	Cg01_HAT_16852_1R	TGCTCCTTCAATATCAGTTATGCCACGGCTGATAC
	Cg01_HAT_16852_2F	GGGGTATCAGCCGTGGCATAACTGATATTGAAGGA	F2: First 2/3 fragement of hygromycin B-resistant gene (1420 bp)
	Cg01_HAT_16852_2R	GGTCGGCATCTACTCTATTCCTTT
	Cg01_HAT_16852_3F	GTCAAGTTTGGTTGCGAATGGAG	F3: Fusion fragement of F1 and F2 (2175 bp)
	Cg01_HAT_16852_3R	TGTTGGCGACCTCGTATT
	Cg01_HAT_16852_4F	CGACCGGGAACCAGTTTTTGCCGCACAATGCT	F4: 3'-flanking region of Cg01_HAT_16852-RA (1974 bp)
	Cg01_HAT_16852_4R	GATTACGCTAGTGGTTGCGGCTC
	Cg01_HAT_16852_5F	TCGCCCTTCCTCCCTTTATT	F5: Second 2/3 fragement of hygromycin B-resistant gene (1131 bp)
	Cg01_HAT_16852_5R	TCGAGCATTGTGCGGCAAAAACTGGTTCCCGGTCG
	Cg01_HAT_16852_6F	ATTCTACCCAAGCATCCAAA	F6: Fusion fragement of F4 and F5(1822 bp)
	Cg01_HAT_16852_6R	TGACGACGAAGCCGCTGCGACCATC
	Cg01_HAT_16852-D-F	AGACGGATGATGAGGTGGAG	Fragement of Cg01_HAT_16852-RA (942 bp)
	Cg01_HAT_16852-D-R	CGTAGAAAGAATAGAAGGGATGTG
Cg01_HDAC_12969-RA	Cg01_HDAC_12969_1F	TACCAACCGTCTGTTCATAGCAT	F1: 5'-flanking region of Cg01_HDAC_12969-RA (2395 bp)
	Cg01_HDAC_12969_1R	TGCTCCTTCAATATCAGTTGCGTTTCTTTCGCGGC
	Cg01_HDAC_12969_2F	TCCGCCGCGAAAGAAACGCAACTGATATTGAAGGA	F2: First 2/3 fragement of hygromycin B-resistant gene (1420 bp)
	Cg01_HDAC_12969_2R	GGTCGGCATCTACTCTATTCCTTT
	Cg01_HDAC_12969_3F	ACTGAACCATCGACGACGCACTG	F3: Fusion fragement of F1 and F2 (1194 bp)
	Cg01_HDAC_12969_3R	TGTTGGCGACCTCGTATT
	Cg01_HDAC_12969_4F	TGCCGACCGGGAACCAGTTTTTTGCAGCTCTGTTG	F4: 3'-flanking region of Cg01_HDAC_12969-RA (1120 bp)
	Cg01_HDAC_12969_4R	GGTCTTGGTCTACCTTGGGACTTAC
	Cg01_HDAC_12969_5F	TCGCCCTTCCTCCCTTTATT	F5: Second 2/3 fragement of hygromycin B-resistant gene (1131 bp)
	Cg01_HDAC_12969_5R	ACACAACAGAGCTGCAAAAAACTGGTTCCCGGTCG
	Cg01_HDAC_12969_6F	ATTCTACCCAAGCATCCAAA	F6: Fusion fragement of F4 and F5 (1658 bp)
	Cg01_HDAC_12969_6R	CACGCCACCCAGCAGGGAGATAA
	Cg01_HDAC_12969-D-F	CACAGTTCCGAAACGACAACG	Fragement of Cg01_HDAC_12969-RA (770 bp)
	Cg01_HDAC_12969-D-R	ATTCCCGACTTCCGCTCCAA
	Cg01_HDAC_12969-RC-F	GTGGATCCCCCGGGCTGCAGTGGTCTACCTTGGGACTTAC	Native promoter, entire gene and terminator of Cg01_HDAC_12969-RA (3539 bp)
	Cg01_HDAC_12969-RC-R	TCGACGGTATCGATAAGCTTCCCTACCTAGTCCCTTTGTG
Cg01_HDAC_10899-RA	Cg01_HDAC_10899_1_F	ACTGCGACGCCTTGACGGACTAC	F1: 5'-flanking region of Cg01_HDAC_10899-RA (1568 bp)
	Cg01_HDAC_10899_1R	TGCTCCTTCAATATCAGTTGAGGTTCAGGAGTACG
	Cg01_HDAC_10899_2F	CCGCGTACTCCTGAACCTCAACTGATATTGAAGGA	F2: First 2/3 fragement of hygromycin B-resistant gene (1420 bp)
	Cg01_HDAC_10899_2R	GGTCGGCATCTACTCTATTCCTTT
	Cg01_HDAC_10899_3F	AGGCTCGTAGACCTCATCGCACAG	F3: Fusion fragement of F1 and F2 (1929 bp)
	Cg01_HDAC_10899_3R	TGTTGGCGACCTCGTATT
	Cg01_HDAC_10899_4F	TGCCGACCGGGAACCAGTTGGTTGAATTTGAGATG	F4: 3'-flanking region of Cg01_HDAC_10899-RA (1926 bp)
	Cg01_HDAC_10899_4R	GAGTTCCAGCGAATACAGC
	Cg01_HDAC_10899_5F	TCGCCCTTCCTCCCTTTATT	F5: Second 2/3 fragement of hygromycin B-resistant gene (1131 bp)
	Cg01_HDAC_10899_5R	AAACATCTCAAATTCAACCAACTGGTTCCCGGTCG
	Cg01_HDAC_10899_6F	ATTCTACCCAAGCATCCAAA	F6: Fusion fragement of F4 and F5 (2583 bp)
	Cg01_HDAC_10899_6R	ACACTACCGACCAACACCT
	Cg01_HDAC_10899-D-F	ATTCATCCAAAGGGACCATC	Fragement of Cg01_HDAC_10899-RA (616 bp)
	Cg01_HDAC_10899-D-R	AAAGCGCCTCTTACTAACTCG
	Cg01_HDAC_10899-RC-F	GTGGATCCCCCGGGCTGCAGCATCAGCCATTGTTCACCCA	Native promoter, entire gene and terminator of Cg01_HDAC_10899-RA (3426 bp)
	Cg01_HDAC_10899-RC-R	TCGACGGTATCGATAAGCTTGCACTTAACCCACATAGTCG

## Sheet: Table S2
Table S2 Gene annotation and expression of P. polonicum hy4
Gene	Location	Swissprot	Refseq	KOG	Pfam	GO	KEGG	P450	Transporter	control1	control2	induced1	induced2	significant
hy4_00001-RA	scaffold_0:17236:21521:-	NA	conserved hypothetical protein [Aspergillus flavus NRRL3357]	NA	NA	NA	NA	NA	NA	0	0	0.179832	0.180905	no
hy4_00002-RA	scaffold_0:22112:22552:-	NA	Pc23g00680 [Penicillium rubens Wisconsin 54-1255]	NA	NA	NA	NA	NA	NA	0	0	0	0	no
hy4_00003-RA	scaffold_0:22880:23425:-	NA	Pc23g00680 [Penicillium rubens Wisconsin 54-1255]	NA	NA	NA	NA	NA	NA	0	0	0	0	no
hy4_00004-RA	scaffold_0:25357:27897:-	Pre-mRNA-processing protein prp40 OS=Schizosaccharomyces pombe (strain 972 / ATCC 24843) GN=prp40 PE=1 SV=1	Pc16g04770 [Penicillium rubens Wisconsin 54-1255]	KOG0152|Spliceosomal protein FBP11/Splicing factor PRP40; KOG0155|Transcription factor CA150; KOG0150|Spliceosomal protein FBP21;	FF domain;WW domain	GO:0044763|single-organism cellular process|biological_process; GO:0005654|nucleoplasm|cellular_component; GO:0005515|protein binding|molecular_function; GO:0006351|transcription, DNA-dependent|biological_process; GO:0003676|nucleic acid binding|molecular_function; GO:0008380|RNA splicing|biological_process; GO:0050794|regulation of cellular process|biological_process; GO:0030529|ribonucleoprotei…	NA	NA	NA	47.2174	54.14	38.2032	31.0395	yes
hy4_00005-RA	scaffold_0:28070:29972:+	NA	Pc16g04760 [Penicillium rubens Wisconsin 54-1255]	NA	TRAPP trafficking subunit Trs65	NA	NA	NA	NA	26.1986	19.772	23.0081	17.9594	no
hy4_00006-RA	scaffold_0:30145:30864:-	NA	Pc13g08510 [Penicillium rubens Wisconsin 54-1255]	NA	NA	NA	NA	NA	NA	0	0.434159	0	0.18852	no
hy4_00007-RA	scaffold_0:32849:33929:+	Protein sym1 OS=Schizosaccharomyces pombe (strain 972 / ATCC 24843) GN=sym1 PE=3 SV=1	Pc16g04740 [Penicillium rubens Wisconsin 54-1255]	KOG1944|Peroxisomal membrane protein MPV17 and related proteins;	Mpv17 / PMP22 family	GO:0005773|vacuole|cellular_component; GO:0031090|organelle membrane|cellular_component; GO:0044446|intracellular organelle part|cellular_component; GO:0005739|mitochondrion|cellular_component;	NA	NA	Protein SYM1 OS=Saccharomyces cerevisiae (strain ATCC 204508 / S288c) GN=SYM1 PE=1 SV=1	180.776	220.587	360.199	520.679	yes
hy4_00008-RA	scaffold_0:34685:36060:+	Phosphoglycerate kinase OS=Penicillium citrinum GN=PGKA PE=3 SV=1	phosphoglycerate kinase pgkA-Penicillium chrysogenum [Penicillium rubens Wisconsin 54-1255]	KOG1367|3-phosphoglycerate kinase;	Phosphoglycerate kinase	GO:0006094|gluconeogenesis|biological_process; GO:0044416|induction by symbiont of host defense response|biological_process; GO:0005515|protein binding|molecular_function; GO:0030446|hyphal cell wall|cellular_component; GO:0005829|cytosol|cellular_component; GO:0006096|glycolysis|biological_process; GO:0030445|yeast-form cell wall|cellular_component; GO:0009897|external side of plasma membrane|ce…	K00927|phosphoglycerate kinase|Metabolism; Carbohydrate Metabolism; Glycolysis / Gluconeogenesis [PATH:ko00010] Metabolism; Energy Metabolism; Carbon fixation [PATH:ko00710]	NA	NA	401.788	432.26	2047.1	1995.67	yes
hy4_00009-RA	scaffold_0:36747:37276:-	Putative 26S proteasome complex subunit sem-1 OS=Neurospora crassa (strain ATCC 24698 / 74-OR23-1A / CBS 708.71 / DSM 1257 / FGSC 987) GN=sem-1 PE=3 SV=1	Pc16g04720 [Penicillium rubens Wisconsin 54-1255]	KOG4764|Uncharacterized conserved protein;	DSS1/SEM1 family	NA	NA	NA	NA	43.2043	47.6434	30.0596	50.982	no
hy4_00010-RA	scaffold_0:37913:40350:+	Mitochondrial outer membrane protein iml2 OS=Aspergillus niger (strain CBS 513.88 / FGSC A1513) GN=iml2 PE=3 SV=1	Pc16g04710 [Penicillium rubens Wisconsin 54-1255]	KOG3783|Uncharacterized conserved protein;	Protein of unknown function (DUF3808)	GO:0016020|membrane|cellular_component; GO:0005739|mitochondrion|cellular_component;	NA	NA	NA	21.259	21.6121	18.8458	18.8752	no
hy4_00011-RA	scaffold_0:41112:42940:+	Efflux pump bik6 OS=Gibberella fujikuroi (strain CBS 195.34 / IMI 58289 / NRRL A-6831) GN=bik6 PE=2 SV=1	Pc16g04700 [Penicillium rubens Wisconsin 54-1255]	KOG0255|Synaptic vesicle transporter SVOP and related transporters (major facilitator superfamily); KOG0254|Predicted transporter (major facilitator superfamily);	Major Facilitator Superfamily	GO:0055085|transmembrane transport|biological_process; GO:0015893|drug transport|biological_process; GO:0043231|intracellular membrane-bounded organelle|cellular_component; GO:0008519|ammonium transmembrane transporter activity|molecular_function; GO:0044459|plasma membrane part|cellular_component; GO:0015696|ammonium transport|biological_process; GO:0015203|polyamine transmembrane transporter ac…	K08157|MFS transporter, DHA1 family, multidrug resistance protein|Protein Families; Cellular Processes and Signaling; Transporters [BR:ko02000]	Pa_7_5740|[Podospora anserina S mat+]	CHROMOSOME XII READING FRAME ORF YLL028W - Saccharomyces cerevisiae (Baker's yeast).	12.9103	15.8468	8.30173	6.22896	yes
hy4_00012-RA	scaffold_0:43539:62080:-	Nonribosomal peptide synthetase 1 OS=Neosartorya fumigata (strain ATCC MYA-4609 / Af293 / CBS 101355 / FGSC A1100) GN=NRPS1 PE=1 SV=1	Pc16g04690 [Penicillium rubens Wisconsin 54-1255]	KOG1178|Non-ribosomal peptide synthetase/alpha-aminoadipate reductase and related enzymes; KOG1180|Acyl-CoA synthetase; KOG1175|Acyl-CoA synthetase; KOG1176|Acyl-CoA synthetase; KOG1177|Long chain fatty acid acyl-CoA ligase;	AMP-binding enzyme;AMP-binding enzyme C-terminal domain;Condensation domain;Phosphopantetheine attachment site;Transferase family	GO:0044763|single-organism cellular process|biological_process; GO:0018130|heterocycle biosynthetic process|biological_process; GO:0035835|indole alkaloid biosynthetic process|biological_process; GO:0016874|ligase activity|molecular_function; GO:1901362|organic cyclic compound biosynthetic process|biological_process; GO:0016853|isomerase activity|molecular_function; GO:0043043|peptide biosyntheti…	K01932|--|Metabolism; Amino Acid Metabolism; Tryptophan metabolism [PATH:ko00380]	EAA60443.1|[Aspergillus nidulans FGSC A4]	Long-chain-fatty-acid--CoA ligase - Escherichia coli.	154.205	91.5278	232.905	214.037	yes
hy4_00013-RA	scaffold_0:65961:70807:+	ABC transporter FUM19 OS=Gibberella moniliformis (strain M3125 / FGSC 7600) GN=FUM19 PE=2 SV=1	Pc16g04670 [Penicillium rubens Wisconsin 54-1255]	KOG0054|Multidrug resistance-associated protein/mitoxantrone resistance protein, ABC superfamily; KOG0055|Multidrug/pheromone exporter, ABC superfamily; KOG0058|Peptide exporter, ABC superfamily; KOG0057|Mitochondrial Fe/S cluster exporter, ABC superfamily; KOG0056|Heavy metal exporter HMT1, ABC superfamily; KOG0059|Lipid exporter ABCA1 and related proteins, ABC superfamily; KOG0064|Peroxisomal l…	ATPase family associated with various cellular activities (AAA);AAA-like domain;AAA ATPase domain;AAA domain;AAA domain;AAA domain;AAA domain;AAA domain;AAA domain;P-loop containing region of AAA domain;AAA domain;AAA domain;AAA domain (dynein-related subfamily);ABC transporter transmembrane region;ABC transporter;Archaeal ATPase;ATP synthase alpha/beta family, nucleotide-binding domain;Protein o…	GO:0022892|substrate-specific transporter activity|molecular_function; GO:0006811|ion transport|biological_process; GO:1901564|organonitrogen compound metabolic process|biological_process; GO:0098805| -- | -- ; GO:0044281|small molecule metabolic process|biological_process; GO:0043227|membrane-bounded organelle|cellular_component; GO:0005886|plasma membrane|cellular_component; GO:0071702|organic …	K01552|--|Unclassified; Metabolism; Other enzymes	Clame_scaffold11-8.74|[Cladonia metacorallifera]	EcdL OS=Aspergillus rugulosus GN=ecdL PE=4 SV=1	63.2194	36.6925	58.5952	41.7251	no
hy4_00014-RA	scaffold_0:72068:76174:-	Nucleoporin NUP120 OS=Chaetomium thermophilum (strain DSM 1495 / CBS 144.50 / IMI 039719) GN=NUP120 PE=3 SV=1	Pc16g04660 [Penicillium rubens Wisconsin 54-1255]	KOG4521|Nuclear pore complex, Nup160 component;	Nucleoporin Nup120/160	NA	NA	NA	Nucleoporin NUP120 OS=Chaetomium thermophilum (strain DSM 1495 / CBS 144.50 / IMI 039719) GN=NUP120 PE=3 SV=1	34.6356	33.0756	27.2374	19.2257	yes
hy4_00015-RA	scaffold_0:76560:77855:-	DNA repair protein rhp51 OS=Schizosaccharomyces pombe (strain 972 / ATCC 24843) GN=rhp51 PE=1 SV=1	Pc16g04650 [Penicillium rubens Wisconsin 54-1255]	KOG1433|DNA repair protein RAD51/RHP55; KOG1434|Meiotic recombination protein Dmc1; KOG1564|DNA repair protein RHP57; KOG2859|DNA repair protein, member of the recA/RAD51 family;	AAA domain;Helix-hairpin-helix domain;KaiC;Rad51;recA bacterial DNA recombination protein	GO:0009636|response to toxic substance|biological_process; GO:0051106|positive regulation of DNA ligation|biological_process; GO:0009949|polarity specification of anterior/posterior axis|biological_process; GO:0001932|regulation of protein phosphorylation|biological_process; GO:0000800|lateral element|cellular_component; GO:0008298|intracellular mRNA localization|biological_process; GO:0007143|fe…	K04482|DNA repair protein Rad51|Genetic Information Processing; Replication and Repair; Other replication, recombination and repair proteins Human Diseases; Cancers; Pancreatic cancer [PATH:ko05212]	NA	NA	98.6816	107.724	34.6694	29.8586	yes
hy4_00016-RA	scaffold_0:78597:79719:-	NA	Pc16g07380 [Penicillium rubens Wisconsin 54-1255]	NA	NA	NA	NA	NA	NA	1.72812	3.93591	1.78103	3.59766	no
hy4_00017-RA	scaffold_0:80636:81834:-	Killer toxin subunits alpha/beta OS=Kluyveromyces lactis (strain ATCC 8585 / CBS 2359 / DSM 70799 / NBRC 1267 / NRRL Y-1140 / WM37) PE=1 SV=1	Pc16g07370 [Penicillium rubens Wisconsin 54-1255]	NA	LysM domain	NA	K01183|chitinase|Metabolism; Carbohydrate Metabolism; Aminosugars metabolism [PATH:ko00530]	NA	NA	0.0824134	0	0.111232	0	no
hy4_00018-RA	scaffold_0:84014:86845:+	Aspergillopepsin-2 OS=Aspergillus niger PE=1 SV=1	Pc16g07360 [Penicillium rubens Wisconsin 54-1255]	NA	Peptidase A4 family	GO:0008233|peptidase activity|molecular_function;	K01386|--|Unclassified; Metabolism; Other enzymes	NA	NA	0	0	0	0	no
hy4_00019-RA	scaffold_0:87668:88567:+	NA	hypothetical protein [Penicillium rubens Wisconsin 54-1255]	NA	NA	NA	NA	NA	NA	0	0.543157	0.423255	0.466449	no
hy4_00020-RA	scaffold_0:89722:90858:-	Uncharacterized mitochondrial carrier C688.09 OS=Schizosaccharomyces pombe (strain 972 / ATCC 24843) GN=SPAC688.09 PE=3 SV=1	Pc12g04160 [Penicillium rubens Wisconsin 54-1255]	KOG0757|Mitochondrial carrier protein - Rim2p/Mrs12p; KOG0764|Mitochondrial FAD carrier protein; KOG0036|Predicted mitochondrial carrier protein; KOG0769|Predicted mitochondrial carrier protein; KOG0752|Mitochondrial solute carrier protein; KOG0762|Mitochondrial carrier protein; KOG0754|Mitochondrial oxodicarboxylate carrier protein; KOG0760|Mitochondrial carrier protein MRS3/4; KOG0756|Mitochond…	Mitochondrial carrier protein	GO:0043132|NAD transport|biological_process; GO:0000002|mitochondrial genome maintenance|biological_process; GO:0090304|nucleic acid metabolic process|biological_process; GO:0031323|regulation of cellular metabolic process|biological_process; GO:1901679|nucleotide transmembrane transport|biological_process; GO:0009507|chloroplast|cellular_component; GO:0031966|mitochondrial membrane|cellular_comp…	K03454|mitochondrial carrier protein, MC family|Environmental Information Processing; Membrane Transport; Other ion-coupled transporters	NA	2.A.29.10.4 Mitochondrial carrier protein RIM2	142.185	135.199	74.019	49.4834	yes
hy4_00021-RA	scaffold_0:91512:92702:+	Short-chain dehydrogenase TIC 32, chloroplastic OS=Arabidopsis thaliana GN=TIC32 PE=2 SV=1	short-chain dehydrogenase [Aspergillus clavatus NRRL 1]	KOG1208|Dehydrogenases with different specificities (related to short-chain alcohol dehydrogenases); KOG0725|Reductases with broad range of substrate specificities; KOG1205|Predicted dehydrogenase; KOG1204|Predicted dehydrogenase; KOG1200|Mitochondrial/plastidial beta-ketoacyl-ACP reductase; KOG1207|Diacetyl reductase/L-xylulose reductase;	short chain dehydrogenase;Enoyl-(Acyl carrier protein) reductase;NAD dependent epimerase/dehydratase family;KR domain	GO:0008106|alcohol dehydrogenase (NADP+) activity|molecular_function; GO:0048592|eye morphogenesis|biological_process; GO:0009966|regulation of signal transduction|biological_process; GO:0012505|endomembrane system|cellular_component; GO:0009941|chloroplast envelope|cellular_component; GO:0009642|response to light intensity|biological_process; GO:0009605|response to external stimulus|biological_p…	K00540|--|Unclassified; Metabolism; Other enzymes	Clame_scaffold8-4.115|[Cladonia metacorallifera]	NA	1.1874	0.916241	2.09827	3.24047	yes
hy4_00022-RA	scaffold_0:93492:94153:-	NA	predicted protein [Chaetomium globosum CBS 148.51]	NA	NA	NA	NA	NA	NA	0	0	0	0	no
hy4_00023-RA	scaffold_0:95284:97168:-	Oxygen-dependent choline dehydrogenase OS=Burkholderia multivorans (strain ATCC 17616 / 249) GN=betA PE=3 SV=1	Pc16g07070 [Penicillium rubens Wisconsin 54-1255]	KOG1238|Glucose dehydrogenase/choline dehydrogenase/mandelonitrile lyase (GMC oxidoreductase family);	FAD dependent oxidoreductase;FAD binding domain;GMC oxidoreductase;GMC oxidoreductase;Lycopene cyclase protein	NA	K00108|choline dehydrogenase|Metabolism; Amino Acid Metabolism; Glycine, serine and threonine metabolism [PATH:ko00260]	maker-Caloplaca_flavorubescens_scaffold_19-augustus-gene-2.67.2-|mRNA-1 [Caloplaca flavorubescens]	NA	17.2244	18.4721	0.744746	1.44994	yes
hy4_00024-RA	scaffold_0:97870:99660:+	Peroxisomal catalase OS=Pichia angusta GN=PXP9 PE=1 SV=1	Pc16g07060 [Penicillium rubens Wisconsin 54-1255]	KOG0047|Catalase;	Catalase;Catalase-related immune-responsive	GO:0042744|hydrogen peroxide catabolic process|biological_process; GO:0005925|focal adhesion|cellular_component; GO:0042803|protein homodimerization activity|molecular_function; GO:0010035|response to inorganic substance|biological_process; GO:0051289|protein homotetramerization|biological_process; GO:0050661|NADP binding|molecular_function; GO:0005102|receptor binding|molecular_function; GO:0006…	K03781|catalase|Metabolism; Energy Metabolism; Methane metabolism [PATH:ko00680] Metabolism; Amino Acid Metabolism; Tryptophan metabolism [PATH:ko00380] Human Diseases; Neurodegenerative Disorders; Amyotrophic lateral sclerosis (ALS) [PATH:ko05030]	NA	NA	16.5367	19.6498	0.285329	0.0753029	yes
hy4_00025-RA	scaffold_0:100125:101981:-	NA	Pc16g07010 [Penicillium rubens Wisconsin 54-1255]	NA	NA	NA	K02920|large subunit ribosomal protein L36e|Genetic Information Processing; Translation; Ribosome [PATH:ko03010] Protein Families; Genetic Information Processing; Ribosome [BR:ko03011]	NA	NA	0	0	0.36065	0	no
hy4_00026-RA	scaffold_0:104763:107424:+	Oligopeptide transporter 6 OS=Arabidopsis thaliana GN=OPT6 PE=2 SV=1	hypothetical protein FPSE_08373 [Fusarium pseudograminearum CS3096]	KOG2262|Sexual differentiation process protein ISP4;	OPT oligopeptide transporter protein	GO:0044763|single-organism cellular process|biological_process; GO:0016020|membrane|cellular_component; GO:0044464|cell part|cellular_component; GO:0071702|organic substance transport|biological_process; GO:0044765|single-organism transport|biological_process;	NA	NA	Oligopeptide transporter 9 OS=Arabidopsis thaliana GN=OPT9 PE=2 SV=1	1.19449	0.651746	1.76846	1.84882	yes
hy4_00027-RA	scaffold_0:107786:109094:-	Alpha-ketoglutarate-dependent sulfonate dioxygenase OS=Saccharomyces cerevisiae (strain ATCC 204508 / S288c) GN=JLP1 PE=1 SV=1	hypothetical protein AN2200.2 [Aspergillus nidulans FGSC A4]	NA	Taurine catabolism dioxygenase TauD, TfdA family	GO:0044249|cellular biosynthetic process|biological_process; GO:0044763|single-organism cellular process|biological_process; GO:0044710|single-organism metabolic process|biological_process; GO:0000907|sulfonate dioxygenase activity|molecular_function; GO:1901360|organic cyclic compound metabolic process|biological_process; GO:0044273|sulfur compound catabolic process|biological_process; GO:004316…	K03119|taurine dioxygenase|Metabolism; Metabolism of Other Amino Acids; Taurine and hypotaurine metabolism [PATH:ko00430]	NA	NA	0.826496	0.581853	0.786299	0.928863	no
hy4_00028-RA	scaffold_0:111297:112844:+	NA	hypothetical protein [Penicillium rubens Wisconsin 54-1255]	NA	NA	NA	NA	NA	NA	0.137927	0.0960319	0	0.171072	no
hy4_00029-RA	scaffold_0:114322:115864:+	N amino acid transport system protein OS=Neurospora crassa (strain ATCC 24698 / 74-OR23-1A / CBS 708.71 / DSM 1257 / FGSC 987) GN=mtr PE=3 SV=2	Pc16g06980 [Penicillium rubens Wisconsin 54-1255]	NA	Transmembrane amino acid transporter protein	NA	NA	NA	N amino acid transport system protein (Methyltryptophan resistance protein) - Neurospora crassa.	0.265263	0.548787	0.335687	0	no
hy4_00030-RA	scaffold_0:117286:120345:+	5'-hydroxyaverantin dehydrogenase OS=Aspergillus parasiticus (strain ATCC 56775 / NRRL 5862 / SRRC 143 / SU-1) GN=aflH PE=1 SV=2	Pc16g06960 [Penicillium rubens Wisconsin 54-1255]	KOG0022|Alcohol dehydrogenase, class III; KOG0023|Alcohol dehydrogenase, class V; KOG0725|Reductases with broad range of substrate specificities; KOG1200|Mitochondrial/plastidial beta-ketoacyl-ACP reductase; KOG1199|Short-chain alcohol dehydrogenase/3-hydroxyacyl-CoA dehydrogenase; KOG4169|15-hydroxyprostaglandin dehydrogenase and related dehydrogenases; KOG0024|Sorbitol dehydrogenase; KOG1198|Zi…	Alcohol dehydrogenase GroES-like domain;short chain dehydrogenase;Enoyl-(Acyl carrier protein) reductase;Zinc-binding dehydrogenase;Zinc-binding dehydrogenase;Alanine dehydrogenase/PNT, C-terminal domain;KR domain	GO:0044249|cellular biosynthetic process|biological_process; GO:1901576|organic substance biosynthetic process|biological_process; GO:0044763|single-organism cellular process|biological_process; GO:0046914|transition metal ion binding|molecular_function; GO:0016616|oxidoreductase activity, acting on the CH-OH group of donors, NAD or NADP as acceptor|molecular_function; GO:0044711|single-organism …	K00001|alcohol dehydrogenase|Metabolism; Carbohydrate Metabolism; Glycolysis / Gluconeogenesis [PATH:ko00010] Metabolism; Lipid Metabolism; Fatty acid metabolism [PATH:ko00071] Metabolism; Lipid Metabolism; Bile acid biosynthesis [PATH:ko00120] Metabolism; Lipid Metabolism; Glycerolipid metabolism [PATH:ko00561] Metabolism; Amino Acid Metabolism; Tyrosine metabolism [PATH:ko00350] Metabolism; Xen…	Endocarpon_04277|[Endocarpon pusillum]	NA	0.598336	0.834889	1.94781	1.82001	yes
hy4_00031-RA	scaffold_0:120715:121920:-	Cytochrome P450 monooxygenase mpaDE OS=Penicillium brevicompactum GN=mpaDE PE=1 SV=1	Pc16g06950 [Penicillium rubens Wisconsin 54-1255]	NA	Metallo-beta-lactamase superfamily;Beta-lactamase superfamily domain	NA	K01567|--|Unclassified; Metabolism; Other enzymes	NA	NA	0.258847	0.493698	2.10041	0.765102	no
hy4_00032-RA	scaffold_0:122535:124297:+	Uncharacterized transporter C460.05 OS=Schizosaccharomyces pombe (strain 972 / ATCC 24843) GN=SPBC460.05 PE=3 SV=1	Pc16g06940 [Penicillium rubens Wisconsin 54-1255]	KOG2533|Permease of the major facilitator superfamily; KOG2532|Permease of the major facilitator superfamily;	Major Facilitator Superfamily	GO:0009987|cellular process|biological_process; GO:0043231|intracellular membrane-bounded organelle|cellular_component; GO:0006857|oligopeptide transport|biological_process; GO:0042887|amide transmembrane transporter activity|molecular_function; GO:0046943|carboxylic acid transmembrane transporter activity|molecular_function; GO:0044444|cytoplasmic part|cellular_component; GO:0015718|monocarboxyl…	K08192|MFS transporter, ACS family, allantoate permease|Protein Families; Cellular Processes and Signaling; Transporters [BR:ko02000]	Clame_scaffold8-4.115|[Cladonia metacorallifera]	Allantoate permease - Saccharomyces cerevisiae (Baker's yeast).	1.00994	0.655507	3.24409	2.41564	yes
hy4_00033-RA	scaffold_0:124837:126949:-	FAD-binding monooxygenase aflW OS=Aspergillus parasiticus (strain ATCC 56775 / NRRL 5862 / SRRC 143 / SU-1) GN=aflW PE=3 SV=1	Pc16g06930 [Penicillium rubens Wisconsin 54-1255]	KOG1399|Flavin-containing monooxygenase;	Flavin containing amine oxidoreductase;Flavin-binding monooxygenase-like;L-lysine 6-monooxygenase (NADPH-requiring);NAD(P)-binding Rossmann-like domain;FAD-NAD(P)-binding;Pyridine nucleotide-disulphide oxidoreductase	GO:0044763|single-organism cellular process|biological_process; GO:0019748|secondary metabolic process|biological_process; GO:0044711|single-organism biosynthetic process|biological_process; GO:1901362|organic cyclic compound biosynthetic process|biological_process; GO:0018130|heterocycle biosynthetic process|biological_process; GO:0000166|nucleotide binding|molecular_function; GO:0006725|cellula…	K03379|cyclohexanone monooxygenase|Metabolism; Xenobiotics Biodegradation and Metabolism; Caprolactam degradation [PATH:ko00930]	NA	NA	3.43842	3.77997	5.96673	7.23317	yes
hy4_00034-RA	scaffold_0:127846:128960:+	AB hydrolase superfamily protein B1A11.02 OS=Schizosaccharomyces pombe (strain 972 / ATCC 24843) GN=SPAPB1A11.02 PE=3 SV=1	Pc16g06920 [Penicillium rubens Wisconsin 54-1255]	KOG1515|Arylacetamide deacetylase; KOG1516|Carboxylesterase and related proteins; KOG4388|Hormone-sensitive lipase HSL; KOG3286|Selenoprotein T; KOG4389|Acetylcholinesterase/Butyrylcholinesterase;	alpha/beta hydrolase fold;Alpha/beta hydrolase family;Carboxylesterase family	GO:0008152|metabolic process|biological_process; GO:0052689|carboxylic ester hydrolase activity|molecular_function;	K01175|--|Unclassified; Metabolism; Other enzymes	ATEG_00556.1|[Aspergillus terreus]	NA	8.02104	9.90977	14.1093	11.2424	no
hy4_00035-RA	scaffold_0:129653:131703:+	Putative sterigmatocystin biosynthesis monooxygenase stcW OS=Emericella nidulans (strain FGSC A4 / ATCC 38163 / CBS 112.46 / NRRL 194 / M139) GN=stcW PE=3 SV=2	Pc16g06910 [Penicillium rubens Wisconsin 54-1255]	KOG1399|Flavin-containing monooxygenase;	Flavin-binding monooxygenase-like;L-lysine 6-monooxygenase (NADPH-requiring);NAD(P)-binding Rossmann-like domain;Pyridine nucleotide-disulphide oxidoreductase	GO:0045461|sterigmatocystin biosynthetic process|biological_process; GO:0071944|cell periphery|cellular_component; GO:0000166|nucleotide binding|molecular_function; GO:0050662|coenzyme binding|molecular_function; GO:0016709|oxidoreductase activity, acting on paired donors, with incorporation or reduction of molecular oxygen, NAD(P)H as one donor, and incorporation of one atom of oxygen|molecular_…	K03379|cyclohexanone monooxygenase|Metabolism; Xenobiotics Biodegradation and Metabolism; Caprolactam degradation [PATH:ko00930]	NA	NA	0.369162	0.591766	0.395312	0.17683	no
hy4_00036-RA	scaffold_0:147878:149464:-	NA	C6 finger domain protein, putative [Aspergillus flavus NRRL3357]	NA	Fungal Zn(2)-Cys(6) binuclear cluster domain	NA	NA	NA	NA	8.13716	6.32941	14.4619	10.4231	yes
hy4_00037-RA	scaffold_0:153061:154971:+	Beta-glucuronidase OS=Escherichia coli (strain K12) GN=uidA PE=1 SV=2	Pc16g06900 [Penicillium rubens Wisconsin 54-1255]	KOG2024|Beta-Glucuronidase GUSB (glycosylhydrolase superfamily 2); LSE3993|H Unnamed protein;	Cellulase (glycosyl hydrolase family 5);Domain of unknown function (DUF4434);Glycosyl hydrolases family 2;Glycosyl hydrolases family 2, TIM barrel domain;Glycosyl hydrolases family 2, sugar binding domain	GO:0005829|cytosol|cellular_component; GO:0004566|beta-glucuronidase activity|molecular_function; GO:0005764|lysosome|cellular_component; GO:0070062|extracellular vesicular exosome|cellular_component; GO:0005615|extracellular space|cellular_component; GO:0030212|hyaluronan metabolic process|biological_process; GO:0005102|receptor binding|molecular_function; GO:0019391|glucuronoside catabolic proc…	K01195|beta-glucuronidase|Metabolism; Carbohydrate Metabolism; Pentose and glucuronate interconversions [PATH:ko00040] Metabolism; Carbohydrate Metabolism; Starch and sucrose metabolism [PATH:ko00500] Metabolism; Glycan Biosynthesis and Metabolism; Glycosaminoglycan degradation [PATH:ko00531] Metabolism; Glycan Biosynthesis and Metabolism; Glycan structures - Degradation [PATH:ko01032] Metabolism…	NA	NA	0.875939	1.36855	10.6535	5.58077	yes
hy4_00038-RA	scaffold_0:155371:157378:-	General amino acid permease AGP2 OS=Saccharomyces cerevisiae (strain ATCC 204508 / S288c) GN=AGP2 PE=1 SV=1	Pc16g06890 [Penicillium rubens Wisconsin 54-1255]	KOG1286|Amino acid transporters;	Amino acid permease;Amino acid permease	GO:0005887|integral to plasma membrane|cellular_component; GO:0000329|fungal-type vacuole membrane|cellular_component; GO:0005789|endoplasmic reticulum membrane|cellular_component; GO:0015807|L-amino acid transport|biological_process; GO:1902274|positive regulation of (R)-carnitine transmembrane transport|biological_process; GO:0003333|amino acid transmembrane transport|biological_process; GO:190…	K03293|amino acid transporter, AAT family|Environmental Information Processing; Membrane Transport; Other ion-coupled transporters	ATEG_07313.1|[Aspergillus terreus]	General amino acid permease AGP2 - Saccharomyces cerevisiae (Baker's yeast).	400.684	419.624	192.321	154.602	yes
hy4_00039-RA	scaffold_0:159340:161750:+	Homoaconitase, mitochondrial OS=Emericella nidulans (strain FGSC A4 / ATCC 38163 / CBS 112.46 / NRRL 194 / M139) GN=lys4 PE=3 SV=2	Pc16g06870 [Penicillium rubens Wisconsin 54-1255]	KOG0453|Aconitase/homoaconitase (aconitase superfamily); KOG0454|3-isopropylmalate dehydratase (aconitase superfamily); KOG0452|RNA-binding translational regulator IRP (aconitase superfamily);	Aconitase family (aconitate hydratase);Aconitase C-terminal domain	GO:0051536|iron-sulfur cluster binding|molecular_function; GO:0004409|homoaconitate hydratase activity|molecular_function; GO:0005739|mitochondrion|cellular_component; GO:0010106|cellular response to iron ion starvation|biological_process; GO:0019878|lysine biosynthetic process via aminoadipic acid|biological_process;	K01705|homoaconitate hydratase|Metabolism; Amino Acid Metabolism; Lysine biosynthesis [PATH:ko00300]	NA	NA	279.82	337.896	137.857	118.802	yes
hy4_00040-RA	scaffold_0:163386:165708:+	Lactose regulatory protein LAC9 OS=Kluyveromyces lactis (strain ATCC 8585 / CBS 2359 / DSM 70799 / NBRC 1267 / NRRL Y-1140 / WM37) GN=LAC9 PE=1 SV=1	Pc16g06860 [Penicillium rubens Wisconsin 54-1255]	TWOG0419|Unnamed protein;	Fungal specific transcription factor domain;Fungal Zn(2)-Cys(6) binuclear cluster domain	NA	K09241|transcriptional regulatory protein GAL4|Protein Families; Genetic Information Processing; Transcription factors [BR:ko03000]	NA	NA	22.1166	18.3916	68.942	66.8426	yes
hy4_00041-RA	scaffold_0:167102:168900:-	Lactose permease OS=Kluyveromyces lactis (strain ATCC 8585 / CBS 2359 / DSM 70799 / NBRC 1267 / NRRL Y-1140 / WM37) GN=LAC12 PE=3 SV=1	Pc24g00980 [Penicillium rubens Wisconsin 54-1255]	KOG0254|Predicted transporter (major facilitator superfamily); KOG0569|Permease of the major facilitator superfamily; KOG0255|Synaptic vesicle transporter SVOP and related transporters (major facilitator superfamily);	Major Facilitator Superfamily;Sugar (and other) transporter;Fungal trichothecene efflux pump (TRI12)	GO:0022891|substrate-specific transmembrane transporter activity|molecular_function; GO:0008643|carbohydrate transport|biological_process;	K08139|MFS transporter, SP family, sugar:H+ symporter|Protein Families; Cellular Processes and Signaling; Transporters [BR:ko02000]	NA	Putative uncharacterized protein OS=Neurospora crassa (strain ATCC 24698 / 74-OR23-1A / CBS 708.71 / DSM 1257 / FGSC 987) GN=NCU00801 PE=3 SV=1	9.42849	6.08928	7.91833	5.85134	no
hy4_00042-RA	scaffold_0:169801:172653:-	Beta-mannosidase B OS=Aspergillus terreus (strain NIH 2624 / FGSC A1156) GN=mndB PE=3 SV=2	Pc16g06840 [Penicillium rubens Wisconsin 54-1255]	KOG2230|Predicted beta-mannosidase;	Glycosyl hydrolases family 2;Glycosyl hydrolases family 2, sugar binding domain	GO:0005764|lysosome|cellular_component; GO:0004567|beta-mannosidase activity|molecular_function; GO:0046355|mannan catabolic process|biological_process; GO:0006516|glycoprotein catabolic process|biological_process;	K01192|beta-mannosidase|Metabolism; Glycan Biosynthesis and Metabolism; N-Glycan degradation [PATH:ko00511] Metabolism; Glycan Biosynthesis and Metabolism; Glycan structures - Degradation [PATH:ko01032]	NA	NA	1.40321	0.905626	3.83669	4.93321	yes
hy4_00043-RA	scaffold_0:176873:177640:+	NA	Pc16g03640 [Penicillium rubens Wisconsin 54-1255]	NA	NA	NA	NA	NA	NA	1.20777	2.06739	3.08838	1.4578	no
hy4_00044-RA	scaffold_0:178493:180267:+	Myo-inositol transporter 2 OS=Schizosaccharomyces pombe (strain 972 / ATCC 24843) GN=itr2 PE=2 SV=1	Pc16g03650 [Penicillium rubens Wisconsin 54-1255]	KOG0254|Predicted transporter (major facilitator superfamily); KOG0569|Permease of the major facilitator superfamily; KOG0255|Synaptic vesicle transporter SVOP and related transporters (major facilitator superfamily); KOG0253|Synaptic vesicle transporter SV2 (major facilitator superfamily);	Major Facilitator Superfamily;Sugar (and other) transporter	GO:0015149|hexose transmembrane transporter activity|molecular_function; GO:0015293|symporter activity|molecular_function; GO:0008645|hexose transport|biological_process; GO:0005773|vacuole|cellular_component; GO:0016020|membrane|cellular_component;	K08140|MFS transporter, SP family, myo-inositol:H+ symporter|Protein Families; Cellular Processes and Signaling; Transporters [BR:ko02000]	NA	Myo-inositol transporter 1 - Saccharomyces cerevisiae (Baker's yeast).	7.34596	4.40809	37.515	30.0486	yes
hy4_00045-RA	scaffold_0:180441:181130:-	NA	Pc16g03600 [Penicillium rubens Wisconsin 54-1255]	NA	Acetyltransferase (GNAT) family;Acetyltransferase (GNAT) domain;Acetyltransferase (GNAT) domain	NA	K03256|translation initiation factor eIF-3 subunit P62|Protein Families; Genetic Information Processing; Translation factors [BR:ko03012]	NA	NA	36.1905	21.4547	28.1434	17.7251	no
hy4_00046-RA	scaffold_0:181645:182919:-	NA	Pc16g03620 [Penicillium rubens Wisconsin 54-1255]	NA	NA	NA	K02920|large subunit ribosomal protein L36e|Genetic Information Processing; Translation; Ribosome [PATH:ko03010] Protein Families; Genetic Information Processing; Ribosome [BR:ko03011]	EAA61211.1|[Aspergillus nidulans FGSC A4]	NA	1.32662	1.69518	1.5091	1.6143	no
hy4_00047-RA	scaffold_0:183876:185864:+	Uncharacterized amino-acid permease C15C4.04c OS=Schizosaccharomyces pombe (strain 972 / ATCC 24843) GN=SPBC15C4.04c PE=3 SV=1	Pc16g03630 [Penicillium rubens Wisconsin 54-1255]	KOG1289|Amino acid transporters;	Amino acid permease;Amino acid permease	GO:0008519|ammonium transmembrane transporter activity|molecular_function; GO:0016020|membrane|cellular_component; GO:0043231|intracellular membrane-bounded organelle|cellular_component; GO:0015696|ammonium transport|biological_process; GO:0046942|carboxylic acid transport|biological_process; GO:0046943|carboxylic acid transmembrane transporter activity|molecular_function; GO:0044444|cytoplasmic …	NA	NA	GABA PERMEASE - Emericella nidulans (Aspergillus nidulans).	2.37222	2.30536	0.358713	0.481078	yes
hy4_00048-RA	scaffold_0:186042:186848:-	NA	hypothetical protein ANI_1_1430144 [Aspergillus niger CBS 513.88]	NA	NA	NA	NA	EAA61211.1|[Aspergillus nidulans FGSC A4]	NA	0.547105	0.233163	0.47326	0	no
hy4_00049-RA	scaffold_0:188189:189231:-	N-hydroxyarylamine O-acetyltransferase OS=Salmonella typhimurium (strain LT2 / SGSC1412 / ATCC 700720) GN=nhoA PE=1 SV=1	N-acetyltransferase family protein, putative [Talaromyces stipitatus ATCC 10500]	LSE2836|H Arylamine N-acetyltransferase;	N-acetyltransferase	GO:0042221|response to chemical stimulus|biological_process; GO:0043234|protein complex|cellular_component; GO:0044707|single-multicellular organism process|biological_process; GO:0008324|cation transmembrane transporter activity|molecular_function; GO:0008080|N-acetyltransferase activity|molecular_function; GO:0006865|amino acid transport|biological_process; GO:0044763|single-organism cellular p…	K00675|N-hydroxyarylamine O-acetyltransferase|Unclassified; Metabolism; Biosynthesis and biodegradation of other secondary metabolites	NA	NA	0.0871791	0.139321	0.115291	0.245932	no
hy4_00050-RA	scaffold_0:190002:191869:+	Choline transport protein OS=Saccharomyces cerevisiae (strain ATCC 204508 / S288c) GN=HNM1 PE=1 SV=1	hypothetical protein ANI_1_1434144 [Aspergillus niger CBS 513.88]	KOG1289|Amino acid transporters;	Amino acid permease;Amino acid permease	GO:0006865|amino acid transport|biological_process; GO:0044763|single-organism cellular process|biological_process; GO:0008519|ammonium transmembrane transporter activity|molecular_function; GO:0015718|monocarboxylic acid transport|biological_process; GO:0015695|organic cation transport|biological_process; GO:0005773|vacuole|cellular_component; GO:0015101|organic cation transmembrane transporter …	K03294|basic amino acid/polyamine antiporter, APA family|Environmental Information Processing; Membrane Transport; Other ion-coupled transporters	NA	GABA PERMEASE - Emericella nidulans (Aspergillus nidulans).	0	0	0	0	no
hy4_00051-RA	scaffold_0:193774:194562:+	NA	hypothetical protein COCCADRAFT_112759 [Bipolaris zeicola 26-R-13]	NA	NA	NA	NA	NA	NA	0.212271	0	0	0	no
hy4_00052-RA	scaffold_0:195525:196592:-	Estradiol 17-beta-dehydrogenase 8 OS=Canis lupus familiaris GN=HSD17B8 PE=3 SV=1	oxidoreductase, short-chain dehydrogenase/reductase family [Aspergillus niger CBS 513.88]	KOG1200|Mitochondrial/plastidial beta-ketoacyl-ACP reductase; KOG0725|Reductases with broad range of substrate specificities; KOG1199|Short-chain alcohol dehydrogenase/3-hydroxyacyl-CoA dehydrogenase; KOG1207|Diacetyl reductase/L-xylulose reductase; KOG1201|Hydroxysteroid 17-beta dehydrogenase 11; KOG4169|15-hydroxyprostaglandin dehydrogenase and related dehydrogenases; TWOG0153|17-beta-hydroxyst…	short chain dehydrogenase;Enoyl-(Acyl carrier protein) reductase;NAD dependent epimerase/dehydratase family;KR domain	GO:1901363|heterocyclic compound binding|molecular_function; GO:0051716|cellular response to stimulus|biological_process; GO:0044249|cellular biosynthetic process|biological_process; GO:0043234|protein complex|cellular_component; GO:0044425|membrane part|cellular_component; GO:0005515|protein binding|molecular_function; GO:0050794|regulation of cellular process|biological_process; GO:0044429|mito…	K00059|3-oxoacyl-[acyl-carrier protein] reductase|Metabolism; Lipid Metabolism; Fatty acid biosynthesis [PATH:ko00061] Metabolism; Lipid Metabolism; Polyunsaturated fatty acid biosynthesis [PATH:ko01040]	Endocarpon_03441|[Endocarpon pusillum]	NA	2.77048	1.41678	2.44333	3.56681	no
hy4_00053-RA	scaffold_0:196782:197062:-	NA	NA	NA	NA	NA	NA	NA	NA	0	0	0	0	no
hy4_00054-RA	scaffold_0:197254:198666:+	NA	hypothetical protein ANI_1_3154014 [Aspergillus niger CBS 513.88]	NA	15-O-acetyltransferase Tri3	NA	NA	CH063_05878T0|[Colletotrichum higginsianum]	NA	6.27388	7.4469	15.8715	16.4502	yes
hy4_00055-RA	scaffold_0:198885:200060:-	NA	conserved hypothetical protein [Talaromyces stipitatus ATCC 10500]	NA	NA	NA	K02920|large subunit ribosomal protein L36e|Genetic Information Processing; Translation; Ribosome [PATH:ko03010] Protein Families; Genetic Information Processing; Ribosome [BR:ko03011]	EAA61211.1|[Aspergillus nidulans FGSC A4]	NA	2.5549	2.61783	7.99639	9.37421	yes
hy4_00056-RA	scaffold_0:201463:208994:+	Highly reducing polyketide synthase ZEA2 OS=Gibberella zeae (strain PH-1 / ATCC MYA-4620 / FGSC 9075 / NRRL 31084) GN=ZEA2 PE=2 SV=1	polyketide synthase, putative [Talaromyces stipitatus ATCC 10500]	KOG1202|Animal-type fatty acid synthase and related proteins; KOG1198|Zinc-binding oxidoreductase; KOG1394|3-oxoacyl-(acyl-carrier-protein) synthase (I and II); KOG1197|Predicted quinone oxidoreductase; KOG1196|Predicted NAD-dependent oxidoreductase; KOG0023|Alcohol dehydrogenase, class V;	Acyl transferase domain;Alcohol dehydrogenase GroES-like domain;short chain dehydrogenase;Zinc-binding dehydrogenase;Zinc-binding dehydrogenase;Beta-ketoacyl synthase, N-terminal domain;Beta-ketoacyl synthase, C-terminal domain;KR domain;Phosphopantetheine attachment site;Polyketide synthase dehydratase	GO:0006732|coenzyme metabolic process|biological_process; GO:0008610|lipid biosynthetic process|biological_process; GO:0016747|transferase activity, transferring acyl groups other than amino-acyl groups|molecular_function; GO:0044464|cell part|cellular_component; GO:0019748|secondary metabolic process|biological_process; GO:0044283|small molecule biosynthetic process|biological_process; GO:005508…	K00680|--|Metabolism; Lipid Metabolism; Glycerophospholipid metabolism [PATH:ko00564] Metabolism; Amino Acid Metabolism; Lysine degradation [PATH:ko00310] Metabolism; Amino Acid Metabolism; Histidine metabolism [PATH:ko00340] Metabolism; Amino Acid Metabolism; Tyrosine metabolism [PATH:ko00350] Metabolism; Amino Acid Metabolism; Phenylalanine metabolism [PATH:ko00360] Metabolism; Biosynthesis of …	NA	NA	0.243636	0.136554	0.310121	0.934984	no
hy4_00057-RA	scaffold_0:209522:210112:-	Antigenic thaumatin-like protein ARB_01183 OS=Arthroderma benhamiae (strain ATCC MYA-4681 / CBS 112371) GN=ARB_01183 PE=3 SV=1	Pc12g10650 [Penicillium rubens Wisconsin 54-1255]	NA	NA	NA	NA	NA	NA	210.052	175.31	409.486	544.927	yes
hy4_00058-RA	scaffold_0:212724:212951:-	NA	NA	NA	NA	NA	NA	NA	NA	0	0	0	0	no
hy4_00059-RA	scaffold_0:214631:214858:+	NA	hypothetical protein [Penicillium rubens Wisconsin 54-1255]	NA	NA	NA	NA	NA	NA	0	0	0	0	no
hy4_00060-RA	scaffold_0:216597:218209:+	MFS transporter prlG OS=Fungal sp. (strain NRRL 50135) GN=prlG PE=3 SV=1	conserved hypothetical protein [Talaromyces stipitatus ATCC 10500]	KOG0255|Synaptic vesicle transporter SVOP and related transporters (major facilitator superfamily); KOG2615|Permease of the major facilitator superfamily;	Major Facilitator Superfamily;Sugar (and other) transporter;Fungal trichothecene efflux pump (TRI12)	GO:0055085|transmembrane transport|biological_process; GO:0015893|drug transport|biological_process; GO:0015696|ammonium transport|biological_process; GO:0015077|monovalent inorganic cation transmembrane transporter activity|molecular_function; GO:0044425|membrane part|cellular_component; GO:0015846|polyamine transport|biological_process; GO:0044424|intracellular part|cellular_component; GO:00058…	K08157|MFS transporter, DHA1 family, multidrug resistance protein|Protein Families; Cellular Processes and Signaling; Transporters [BR:ko02000]	Pa_7_5740|[Podospora anserina S mat+]	Pc21g09220 protein OS=Penicillium chrysogenum (strain ATCC 28089 / DSM 1075 / Wisconsin 54-1255) GN=Pc21g09220 PE=4 SV=1	0.173858	0.15718	0.0765787	0.0702597	no
hy4_00061-RA	scaffold_0:219628:221745:+	Phenylalanine aminomutase (L-beta-phenylalanine forming) OS=Talaromyces islandicus GN=cctP PE=3 SV=1	Pc16g03670 [Penicillium rubens Wisconsin 54-1255]	KOG0222|Phenylalanine and histidine ammonia-lyase;	Aromatic amino acid lyase	GO:0006558|L-phenylalanine metabolic process|biological_process; GO:0044249|cellular biosynthetic process|biological_process; GO:1901576|organic substance biosynthetic process|biological_process; GO:0016869|intramolecular transferase activity, transferring amino groups|molecular_function; GO:0016829|lyase activity|molecular_function; GO:0034641|cellular nitrogen compound metabolic process|biologi…	K01747|phenylalanine ammonia-lyase|Metabolism; Energy Metabolism; Nitrogen metabolism [PATH:ko00910]	AO090701000601|[Aspergillus oryzae]	NA	4.32823	4.70427	1.78824	1.98895	yes
hy4_00062-RA	scaffold_0:222213:223141:-	Methyltransferase ausD OS=Emericella nidulans (strain FGSC A4 / ATCC 38163 / CBS 112.46 / NRRL 194 / M139) GN=ausD PE=3 SV=1	hypothetical protein AOR_1_164 [Aspergillus oryzae RIB40]	NA	Methyltransferase domain;Methyltransferase domain;Methyltransferase domain	NA	NA	estExt_fgenesh1_pg.C_210139|[Cochliobolus heterostrophus]	NA	0	0.169302	0	0	no
hy4_00063-RA	scaffold_0:223431:223948:-	NA	hypothetical protein ANI_1_1188084 [Aspergillus niger CBS 513.88]	NA	NA	NA	NA	NA	NA	0	0	0	0	no
hy4_00064-RA	scaffold_0:224021:224476:-	NA	hypothetical protein ANI_1_1188084 [Aspergillus niger CBS 513.88]	NA	Phosphatidylethanolamine-binding protein	NA	NA	NA	NA	0	0	0	0	no
hy4_00065-RA	scaffold_0:225596:226715:-	Protein TOXD OS=Cochliobolus carbonum GN=TOXD PE=3 SV=1	Pc16g03780 [Penicillium rubens Wisconsin 54-1255]	KOG1198|Zinc-binding oxidoreductase; KOG1197|Predicted quinone oxidoreductase;	Alcohol dehydrogenase GroES-like domain;Zinc-binding dehydrogenase;Zinc-binding dehydrogenase	GO:0009526|plastid envelope|cellular_component; GO:0016491|oxidoreductase activity|molecular_function; GO:0043167|ion binding|molecular_function; GO:0046688|response to copper ion|biological_process; GO:0000166|nucleotide binding|molecular_function; GO:0008152|metabolic process|biological_process; GO:0050662|coenzyme binding|molecular_function; GO:0016020|membrane|cellular_component; GO:0044434|c…	K00001|alcohol dehydrogenase|Metabolism; Carbohydrate Metabolism; Glycolysis / Gluconeogenesis [PATH:ko00010] Metabolism; Lipid Metabolism; Fatty acid metabolism [PATH:ko00071] Metabolism; Lipid Metabolism; Bile acid biosynthesis [PATH:ko00120] Metabolism; Lipid Metabolism; Glycerolipid metabolism [PATH:ko00561] Metabolism; Amino Acid Metabolism; Tyrosine metabolism [PATH:ko00350] Metabolism; Xen…	2325_t|[Ascocoryne sarcoides NRRL50072]	NA	0	0	0	0	no
hy4_00066-RA	scaffold_0:228176:235698:+	Highly reducing polyketide synthase cla2 OS=Cladosporium cladosporioides GN=cla2 PE=1 SV=1	Pc16g03800 [Penicillium rubens Wisconsin 54-1255]	KOG1202|Animal-type fatty acid synthase and related proteins; KOG1394|3-oxoacyl-(acyl-carrier-protein) synthase (I and II); KOG2926|Malonyl-CoA:ACP transacylase; KOG1200|Mitochondrial/plastidial beta-ketoacyl-ACP reductase;	3-Oxoacyl-[acyl-carrier-protein (ACP)] synthase III;Acyl transferase domain;short chain dehydrogenase;Beta-ketoacyl synthase, N-terminal domain;Beta-ketoacyl synthase, C-terminal domain;KR domain;Phosphopantetheine attachment site;Polyketide synthase dehydratase;Thiolase, N-terminal domain	GO:0048037|cofactor binding|molecular_function; GO:0071944|cell periphery|cellular_component; GO:0070995|NADPH oxidation|biological_process; GO:0008610|lipid biosynthetic process|biological_process; GO:0071766|Actinobacterium-type cell wall biogenesis|biological_process; GO:0016491|oxidoreductase activity|molecular_function; GO:1901362|organic cyclic compound biosynthetic process|biological_proce…	K00680|--|Metabolism; Lipid Metabolism; Glycerophospholipid metabolism [PATH:ko00564] Metabolism; Amino Acid Metabolism; Lysine degradation [PATH:ko00310] Metabolism; Amino Acid Metabolism; Histidine metabolism [PATH:ko00340] Metabolism; Amino Acid Metabolism; Tyrosine metabolism [PATH:ko00350] Metabolism; Amino Acid Metabolism; Phenylalanine metabolism [PATH:ko00360] Metabolism; Biosynthesis of …	NA	NA	0.190688	0.212697	0.475368	0.165214	no
hy4_00067-RA	scaffold_0:237076:238734:+	NA	Pc16g03810 [Penicillium rubens Wisconsin 54-1255]	NA	NA	NA	NA	NA	NA	0	0	0	0	no
hy4_00068-RA	scaffold_0:239352:240479:+	NA	Pc16g03820 [Penicillium rubens Wisconsin 54-1255]	NA	NA	NA	NA	NA	NA	0.671067	0.937267	0.198638	0.934996	no
hy4_00069-RA	scaffold_0:241189:246939:-	Nonribosomal peptide synthetase 4 OS=Neosartorya fumigata (strain ATCC MYA-4609 / Af293 / CBS 101355 / FGSC A1100) GN=NRPS4 PE=2 SV=1	Pc16g03850 [Penicillium rubens Wisconsin 54-1255]	KOG1178|Non-ribosomal peptide synthetase/alpha-aminoadipate reductase and related enzymes; KOG1176|Acyl-CoA synthetase; KOG1177|Long chain fatty acid acyl-CoA ligase;	AMP-binding enzyme;Condensation domain;Phosphopantetheine attachment site	GO:0010106|cellular response to iron ion starvation|biological_process; GO:0005737|cytoplasm|cellular_component; GO:1900775|fumiquinazoline biosynthetic process|biological_process; GO:0006696|ergosterol biosynthetic process|biological_process; GO:0043043|peptide biosynthetic process|biological_process; GO:1900551|N',N'',N'''-triacetylfusarinine C biosynthetic process|biological_process; GO:000382…	K01932|--|Metabolism; Amino Acid Metabolism; Tryptophan metabolism [PATH:ko00380]	EAA60443.1|[Aspergillus nidulans FGSC A4]	Long-chain-fatty-acid--CoA ligase - Escherichia coli.	0.413845	0.266208	0.726385	0.430435	no
hy4_00070-RA	scaffold_0:247905:249285:+	Putative lysine N-acyltransferase C17G9.06c OS=Schizosaccharomyces pombe (strain 972 / ATCC 24843) GN=SPBC17G9.06c PE=3 SV=1	Pc16g03860 [Penicillium rubens Wisconsin 54-1255]	NA	Acetyltransferase (GNAT) domain	GO:0044249|cellular biosynthetic process|biological_process; GO:0016747|transferase activity, transferring acyl groups other than amino-acyl groups|molecular_function; GO:0044763|single-organism cellular process|biological_process; GO:0044711|single-organism biosynthetic process|biological_process; GO:1901566|organonitrogen compound biosynthetic process|biological_process;	K03896|acetyl CoA:N6-hydroxylysine acetyl transferase|Metabolism; Amino Acid Metabolism; Lysine degradation [PATH:ko00310]	NA	NA	1.70208	1.81454	2.35969	1.78654	no
hy4_00071-RA	scaffold_0:249981:254054:+	Leptomycin B resistance protein pmd1 OS=Schizosaccharomyces pombe (strain 972 / ATCC 24843) GN=pmd1 PE=3 SV=2	Pc16g03870 [Penicillium rubens Wisconsin 54-1255]	KOG0055|Multidrug/pheromone exporter, ABC superfamily; KOG0058|Peptide exporter, ABC superfamily; KOG0057|Mitochondrial Fe/S cluster exporter, ABC superfamily; KOG0054|Multidrug resistance-associated protein/mitoxantrone resistance protein, ABC superfamily; KOG0056|Heavy metal exporter HMT1, ABC superfamily; KOG0059|Lipid exporter ABCA1 and related proteins, ABC superfamily; KOG0061|Transporter, …	ATPase family associated with various cellular activities (AAA);AAA-like domain;AAA ATPase domain;AAA domain;AAA domain;Part of AAA domain;AAA domain;AAA domain;AAA domain;AAA domain;P-loop containing region of AAA domain;AAA domain;AAA domain;Predicted ATPase of the ABC class;ABC transporter transmembrane region;ABC transporter;Adenylylsulphate kinase;Protein of unknown function, DUF258;Protein …	GO:0048468|cell development|biological_process; GO:0048608|reproductive structure development|biological_process; GO:0044710|single-organism metabolic process|biological_process; GO:0016021|integral to membrane|cellular_component; GO:0009888|tissue development|biological_process; GO:0048364|root development|biological_process; GO:0098589| -- | -- ; GO:0009639|response to red or far red light|biol…	K01552|--|Unclassified; Metabolism; Other enzymes	EfO2.075130.1|[Epichloe festucae]	Leptomycin B resistance protein pmd1 OS=Schizosaccharomyces pombe (strain 972 / ATCC 24843) GN=pmd1 PE=3 SV=2	0.0598858	0.0557213	0.0802303	0.125895	no
hy4_00072-RA	scaffold_0:254207:255621:-	Apoptosis-inducing factor 2 OS=Taeniopygia guttata GN=AIFM2 PE=2 SV=1	Pc16g03880 [Penicillium rubens Wisconsin 54-1255]	KOG2495|NADH-dehydrogenase (ubiquinone); KOG1346|Programmed cell death 8 (apoptosis-inducing factor);	L-lysine 6-monooxygenase (NADPH-requiring);Lycopene cyclase protein;Pyridine nucleotide-disulphide oxidoreductase;Pyridine nucleotide-disulphide oxidoreductase;Pyridine nucleotide-disulphide oxidoreductase;Tryptophan halogenase	NA	K00540|--|Unclassified; Metabolism; Other enzymes	NA	NA	0.065086	0.102882	0	0	no
hy4_00073-RA	scaffold_0:255977:256724:+	NA	Pc16g03890 [Penicillium rubens Wisconsin 54-1255]	NA	Acetyltransferase (GNAT) family;Acetyltransferase (GNAT) domain;Acetyltransferase (GNAT) domain;Acetyltransferase (GNAT) domain;GCN5-related N-acetyl-transferase	NA	K03256|translation initiation factor eIF-3 subunit P62|Protein Families; Genetic Information Processing; Translation factors [BR:ko03012]	NA	NA	0	0	0	0.597787	no
hy4_00074-RA	scaffold_0:257722:259301:+	NA	Pc22g19300 [Penicillium rubens Wisconsin 54-1255]	NA	Arylsulfotransferase (ASST)	NA	NA	NA	NA	0.0619081	0	0	0	no
hy4_00075-RA	scaffold_0:259678:261569:-	Siderophore iron transporter mirB OS=Emericella nidulans (strain FGSC A4 / ATCC 38163 / CBS 112.46 / NRRL 194 / M139) GN=mirB PE=3 SV=1	Pc16g03910 [Penicillium rubens Wisconsin 54-1255]	KOG0254|Predicted transporter (major facilitator superfamily);	Major Facilitator Superfamily;Fungal trichothecene efflux pump (TRI12)	GO:0016020|membrane|cellular_component; GO:0043231|intracellular membrane-bounded organelle|cellular_component; GO:0071705|nitrogen compound transport|biological_process; GO:0050896|response to stimulus|biological_process; GO:0006812|cation transport|biological_process; GO:0015711|organic anion transport|biological_process; GO:0015343|siderophore transmembrane transporter activity|molecular_funct…	K08197|MFS transporter, SIT family, siderophore-iron:H+ symporter|Protein Families; Cellular Processes and Signaling; Transporters [BR:ko02000]	ATEG_04721.1|[Aspergillus terreus]	Putative MFS transporter OS=Gibberella moniliformis GN=mfs PE=4 SV=1	0.783024	1.50366	0.272901	0.734844	no
hy4_00076-RA	scaffold_0:262609:263607:-	Trichodiene synthase OS=Gibberella pulicaris GN=TRI5 PE=3 SV=1	trichodiene synthase, putative [Talaromyces marneffei ATCC 18224]	NA	Trichodiene synthase (TRI5)	NA	NA	NA	NA	0	0.137113	0.139466	0	no
hy4_00077-RA	scaffold_0:264656:266253:+	Arginine permease CAN1 OS=Saccharomyces cerevisiae (strain ATCC 204508 / S288c) GN=CAN1 PE=1 SV=2	Pc16g03940 [Penicillium rubens Wisconsin 54-1255]	KOG1286|Amino acid transporters;	Amino acid permease;Amino acid permease	GO:0016021|integral to membrane|cellular_component; GO:0000329|fungal-type vacuole membrane|cellular_component; GO:0005515|protein binding|molecular_function; GO:1902475|L-alpha-amino acid transmembrane transport|biological_process; GO:0015179|L-amino acid transmembrane transporter activity|molecular_function; GO:0005886|plasma membrane|cellular_component;	K03293|amino acid transporter, AAT family|Environmental Information Processing; Membrane Transport; Other ion-coupled transporters	ATEG_07313.1|[Aspergillus terreus]	Arginine permease - Saccharomyces cerevisiae (Baker's yeast).	13.1087	13.7511	7.04539	2.15592	yes
hy4_00078-RA	scaffold_0:266947:267433:-	NA	Pc16g03950 [Penicillium rubens Wisconsin 54-1255]	NA	NA	NA	NA	NA	NA	5.0944	6.826	1.80704	2.96939	no
hy4_00079-RA	scaffold_0:268211:270794:-	NA	Pc16g03960 [Penicillium rubens Wisconsin 54-1255]	NA	NA	NA	NA	NA	NA	16.8421	19.8794	9.56691	8.92813	yes
hy4_00080-RA	scaffold_0:271626:273771:-	Pumilio homology domain family member 6 OS=Schizosaccharomyces pombe (strain 972 / ATCC 24843) GN=puf6 PE=1 SV=1	Pc16g03970 [Penicillium rubens Wisconsin 54-1255]	KOG2050|Puf family RNA-binding protein; KOG1488|Translational repressor Pumilio/PUF3 and related RNA-binding proteins (Puf superfamily);	CPL (NUC119) domain	GO:0006417|regulation of translation|biological_process; GO:0044446|intracellular organelle part|cellular_component; GO:0043232|intracellular non-membrane-bounded organelle|cellular_component; GO:0044444|cytoplasmic part|cellular_component; GO:0005634|nucleus|cellular_component; GO:0032501|multicellular organismal process|biological_process; GO:0003729|mRNA binding|molecular_function;	NA	NA	NA	250.716	293.311	98.529	65.3756	yes
hy4_00081-RA	scaffold_0:274340:275247:-	NA	Pc16g03980 [Penicillium rubens Wisconsin 54-1255]	NA	NA	NA	NA	NA	NA	61.5393	58.279	67.2982	59.9966	no
hy4_00082-RA	scaffold_0:276052:278572:-	NA	Pc16g03990 [Penicillium rubens Wisconsin 54-1255]	NA	BED zinc finger;Fungal Zn(2)-Cys(6) binuclear cluster domain	NA	NA	NA	NA	19.8572	12.7638	14.3356	15.2315	no
hy4_00083-RA	scaffold_0:279471:281768:-	DNA polymerase lambda OS=Homo sapiens GN=POLL PE=1 SV=1	Pc22g19370 [Penicillium rubens Wisconsin 54-1255]	KOG2534|DNA polymerase IV (family X);	BRCA1 C Terminus (BRCT) domain;DNA polymerase beta palm;DNA polymerase beta thumb;Fingers domain of DNA polymerase lambda;Helix-hairpin-helix domain	GO:0005515|protein binding|molecular_function; GO:0005874|microtubule|cellular_component; GO:0006289|nucleotide-excision repair|biological_process; GO:0002520|immune system development|biological_process; GO:0003677|DNA binding|molecular_function; GO:0006284|base-excision repair|biological_process; GO:0034061|DNA polymerase activity|molecular_function; GO:0005634|nucleus|cellular_component; GO:00…	K03512|DNA polymerase lambda subunit|Protein Families; Genetic Information Processing; DNA repair and recombination proteins [BR:ko03036]	NA	NA	13.3192	13.2034	12.252	10.7859	no
hy4_00084-RA	scaffold_0:282307:283465:+	Mitochondrial ATPase complex subunit ATP10 OS=Candida glabrata (strain ATCC 2001 / CBS 138 / JCM 3761 / NBRC 0622 / NRRL Y-65) GN=ATP10 PE=3 SV=1	Pc16g04100 [Penicillium rubens Wisconsin 54-1255]	KOG4614|Inner membrane protein required for assembly of the F0 sector of ATP synthase;	ATP10 protein	NA	NA	NA	NA	15.6688	13.5445	14.8451	17.6997	no
hy4_00085-RA	scaffold_0:283779:284587:-	Golgi SNAP receptor complex member 1 OS=Saccharomyces cerevisiae (strain ATCC 204508 / S288c) GN=GOS1 PE=1 SV=1	Pc16g04110 [Penicillium rubens Wisconsin 54-1255]	KOG3208|SNARE protein GS28;	Snare region anchored in the vesicle membrane C-terminus	GO:0005797|Golgi medial cisterna|cellular_component; GO:0006906|vesicle fusion|biological_process; GO:0005484|SNAP receptor activity|molecular_function; GO:0048193|Golgi vesicle transport|biological_process; GO:0031201|SNARE complex|cellular_component;	K08495|golgi SNAP receptor complex member 1|Genetic Information Processing; Folding, Sorting and Degradation; SNARE interactions in vesicular transport [PATH:ko04130] Protein Families; Genetic Information Processing; SNAREs [BR:ko04131]	NA	NA	26.616	24.4134	42.5227	40.2178	yes
hy4_00086-RA	scaffold_0:284953:285618:+	60S ribosomal protein L35 OS=Triticum aestivum GN=RPL35 PE=1 SV=1	Pc16g04120 [Penicillium rubens Wisconsin 54-1255]	KOG3436|60S ribosomal protein L35;	Ribosomal L29 protein	GO:0005774|vacuolar membrane|cellular_component; GO:0000184|nuclear-transcribed mRNA catabolic process, nonsense-mediated decay|biological_process; GO:0006415|translational termination|biological_process; GO:0006413|translational initiation|biological_process; GO:0002181|cytoplasmic translation|biological_process; GO:0000463|maturation of LSU-rRNA from tricistronic rRNA transcript (SSU-rRNA, 5.8S…	K02918|large subunit ribosomal protein L35e|Genetic Information Processing; Translation; Ribosome [PATH:ko03010] Protein Families; Genetic Information Processing; Ribosome [BR:ko03011]	NA	NA	5917.46	6247.62	4245.47	2003.38	yes
hy4_00087-RA	scaffold_0:286318:289656:-	Mediator of RNA polymerase II transcription subunit 16 OS=Neosartorya fischeri (strain ATCC 1020 / DSM 3700 / CBS 544.65 / FGSC A1164 / JCM 1740 / NRRL 181 / WB 181) GN=sin4 PE=3 SV=1	Pc16g04130 [Penicillium rubens Wisconsin 54-1255]	NA	Protein of unknown function (DUF1652);Mediator complex subunit 16	GO:0006351|transcription, DNA-dependent|biological_process;	NA	NA	NA	8.01551	7.1397	12.2873	12.8325	yes
hy4_00088-RA	scaffold_0:290892:292649:+	NAD-dependent protein deacetylase hst4 OS=Emericella nidulans (strain FGSC A4 / ATCC 38163 / CBS 112.46 / NRRL 194 / M139) GN=AN1226 PE=3 SV=1	Pc16g04140 [Penicillium rubens Wisconsin 54-1255]	KOG2684|Sirtuin 5 and related class III sirtuins (SIR2 family); KOG2682|NAD-dependent histone deacetylases and class I sirtuins (SIR2 family); KOG1905|Class IV sirtuins (SIR2 family);	Sir2 family	GO:0051052|regulation of DNA metabolic process|biological_process; GO:0006281|DNA repair|biological_process; GO:0009628|response to abiotic stimulus|biological_process; GO:0098687| -- | -- ; GO:0006357|regulation of transcription from RNA polymerase II promoter|biological_process; GO:0048584|positive regulation of response to stimulus|biological_process; GO:0006979|response to oxidative stress|bi…	K01463|--|Metabolism; Metabolism of Cofactors and Vitamins; Nicotinate and nicotinamide metabolism [PATH:ko00760] Metabolism; Metabolism of Cofactors and Vitamins; Pantothenate and CoA biosynthesis [PATH:ko00770] Metabolism; Xenobiotics Biodegradation and Metabolism; Caprolactam degradation [PATH:ko00930]	CE216775_210|[Sebacina vermifera MAFF 305830]	NA	38.6986	41.5565	35.7143	39.7591	no
hy4_00089-RA	scaffold_0:293510:294593:-	DNA polymerase epsilon subunit D OS=Yarrowia lipolytica (strain CLIB 122 / E 150) GN=DPB4 PE=3 SV=1	Pc16g04150 [Penicillium rubens Wisconsin 54-1255]	KOG0870|DNA polymerase epsilon, subunit D; KOG0869|CCAAT-binding factor, subunit A (HAP3); KOG0871|Class 2 transcription repressor NC2, beta subunit (Dr1);	Histone-like transcription factor (CBF/NF-Y) and archaeal histone	GO:0016779|nucleotidyltransferase activity|molecular_function; GO:0005515|protein binding|molecular_function; GO:0006261|DNA-dependent DNA replication|biological_process; GO:0006355|regulation of transcription, DNA-dependent|biological_process; GO:0008622|epsilon DNA polymerase complex|cellular_component; GO:0005671|Ada2/Gcn5/Ada3 transcription activator complex|cellular_component; GO:0071897|DNA…	K02326|DNA polymerase epsilon subunit 3|Genetic Information Processing; Replication and Repair; DNA polymerase [PATH:ko03030] Protein Families; Genetic Information Processing; DNA replication proteins [BR:ko03032]	NA	NA	34.9033	39.7487	32.6549	41.5551	no
hy4_00090-RA	scaffold_0:295085:296828:-	Nuclear GTP-binding protein NUG1 OS=Saccharomyces cerevisiae (strain ATCC 204508 / S288c) GN=NUG1 PE=1 SV=1	Pc16g04160 [Penicillium rubens Wisconsin 54-1255]	KOG2484|GTPase; KOG2423|Nucleolar GTPase; KOG1424|Predicted GTP-binding protein MMR1; KOG2485|Conserved ATP/GTP binding protein;	AIG1 family;ArgK protein;Protein of unknown function, DUF258;Dynamin family;Ferrous iron transport protein B;GNL3L/Grn1 putative GTPase;Elongation factor Tu GTP binding domain;Miro-like protein;50S ribosome-binding GTPase	GO:0048468|cell development|biological_process; GO:0048608|reproductive structure development|biological_process; GO:2000026|regulation of multicellular organismal development|biological_process; GO:0009888|tissue development|biological_process; GO:0009790|embryo development|biological_process; GO:0000463|maturation of LSU-rRNA from tricistronic rRNA transcript (SSU-rRNA, 5.8S rRNA, LSU-rRNA)|bio…	K06948|--|Unclassified; Poorly Characterized; General function prediction only	NA	NA	429.43	527.455	204.683	150.641	yes
hy4_00091-RA	scaffold_0:297198:298123:+	Glycerol-1-phosphate phosphohydrolase 2 OS=Saccharomyces cerevisiae (strain ATCC 204508 / S288c) GN=GPP2 PE=1 SV=1	Pc16g04170 [Penicillium rubens Wisconsin 54-1255]	KOG2914|Predicted haloacid-halidohydrolase and related hydrolases;	haloacid dehalogenase-like hydrolase;Haloacid dehalogenase-like hydrolase;haloacid dehalogenase-like hydrolase;HAD-hyrolase-like	GO:0046914|transition metal ion binding|molecular_function; GO:0044763|single-organism cellular process|biological_process; GO:0043231|intracellular membrane-bounded organelle|cellular_component; GO:0044262|cellular carbohydrate metabolic process|biological_process; GO:0006796|phosphate-containing compound metabolic process|biological_process; GO:0005737|cytoplasm|cellular_component; GO:0046165|a…	K06116|glycerol 3-phosphatase 1|Metabolism; Lipid Metabolism; Glycerolipid metabolism [PATH:ko00561]	NA	NA	13.6061	18.2464	14.3585	19.0806	no
hy4_00092-RA	scaffold_0:303932:306155:+	LIM/homeobox protein Lhx3 OS=Halocynthia roretzi GN=LHX3 PE=2 SV=2	Pc16g04210 [Penicillium rubens Wisconsin 54-1255]	KOG4577|Transcription factor LIM3, contains LIM and HOX domains; KOG0486|Transcription factor PTX1, contains HOX domain; KOG0490|Transcription factor, contains HOX domain; KOG0483|Transcription factor HEX, contains HOX and HALZ domains; LSE0187|A Homeodomain protein, contains START domain; KOG0849|Transcription factor PRD and related proteins, contain PAX and HOX domains;	Homeobox domain;Homeobox KN domain	GO:0005515|protein binding|molecular_function; GO:0043066|negative regulation of apoptotic process|biological_process; GO:0021520|spinal cord motor neuron cell fate specification|biological_process; GO:0021521|ventral spinal cord interneuron specification|biological_process; GO:0021983|pituitary gland development|biological_process; GO:0001890|placenta development|biological_process; GO:0001076|R…	K09374|LIM homeobox protein 3/4|Protein Families; Genetic Information Processing; Transcription factors [BR:ko03000]	NA	NA	207.455	211.539	163.47	134.679	no
hy4_00093-RA	scaffold_0:307168:308407:+	Probable phosphoglycerate mutase ARB_03491 OS=Arthroderma benhamiae (strain ATCC MYA-4681 / CBS 112371) GN=ARB_03491 PE=1 SV=1	Pc16g04220 [Penicillium rubens Wisconsin 54-1255]	KOG4754|Predicted phosphoglycerate mutase;	Histidine phosphatase superfamily (branch 1)	GO:0044424|intracellular part|cellular_component;	NA	NA	NA	1.39969	1.99614	5.17017	12.3705	yes
hy4_00094-RA	scaffold_0:309947:311586:+	NA	hypothetical protein [Penicillium rubens Wisconsin 54-1255]	NA	NA	NA	NA	NA	NA	0.0642869	0	0	0.144057	no
hy4_00095-RA	scaffold_0:314945:317355:-	Chromatin structure-remodeling complex subunit rsc7 OS=Schizosaccharomyces pombe (strain 972 / ATCC 24843) GN=rsc7 PE=1 SV=1	Pc16g04240 [Penicillium rubens Wisconsin 54-1255]	TWOG0950|Unnamed protein;	Chromatin remodelling complex Rsc7/Swp82 subunit	GO:0043044|ATP-dependent chromatin remodeling|biological_process; GO:0015616|DNA translocase activity|molecular_function; GO:0006337|nucleosome disassembly|biological_process; GO:0006974|cellular response to DNA damage stimulus|biological_process; GO:0016586|RSC complex|cellular_component; GO:0006368|transcription elongation from RNA polymerase II promoter|biological_process; GO:0006606|protein i…	NA	NA	NA	168.248	179.811	313.056	496.278	yes
hy4_00096-RA	scaffold_0:325119:325679:+	NA	Pc16g04340 [Penicillium rubens Wisconsin 54-1255]	NA	Dormancy/auxin associated protein	NA	NA	NA	NA	745.669	605.424	1817.86	1967.15	yes
hy4_00097-RA	scaffold_0:327562:330373:-	NA	Pc16g04350 [Penicillium rubens Wisconsin 54-1255]	NA	NA	NA	NA	NA	NA	1.18131	1.1915	3.285	2.64524	yes
hy4_00098-RA	scaffold_0:331277:333499:-	Uncharacterized transcriptional regulatory protein C3C7.04 OS=Schizosaccharomyces pombe (strain 972 / ATCC 24843) GN=SPAC3C7.04 PE=3 SV=1	fungal specific transcription factor [Aspergillus oryzae RIB40]	TWOG0419|Unnamed protein;	Fungal specific transcription factor domain	GO:0080090|regulation of primary metabolic process|biological_process; GO:0006351|transcription, DNA-dependent|biological_process; GO:0051171|regulation of nitrogen compound metabolic process|biological_process; GO:0031323|regulation of cellular metabolic process|biological_process; GO:0005488|binding|molecular_function;	K09248|proline utilization trans-activator|Protein Families; Genetic Information Processing; Transcription factors [BR:ko03000]	NA	NA	4.7435	4.01534	7.31744	4.73933	no
hy4_00099-RA	scaffold_0:334171:335479:-	Alpha-ketoglutarate-dependent 2,4-dichlorophenoxyacetate dioxygenase OS=Cupriavidus necator (strain JMP 134 / LMG 1197) GN=tfdA PE=1 SV=1	alpha-ketoglutarate-dependent 2,4-dichlorophenoxyacetate dioxygenase, putative [Talaromyces marneffei ATCC 18224]	NA	2OG-Fe(II) oxygenase superfamily;Taurine catabolism dioxygenase TauD, TfdA family	GO:0016491|oxidoreductase activity|molecular_function; GO:0044237|cellular metabolic process|biological_process;	K06912|alpha-ketoglutarate-dependent 2,4-dichlorophenoxyacetate dioxygenase|Unclassified; Metabolism; Other enzymes	NA	NA	0.203378	0.136572	0.284653	0.603048	no
hy4_00100-RA	scaffold_0:335687:336109:+	NA	hypothetical protein PFICI_11180 [Pestalotiopsis fici W106-1]	NA	Protein of unknown function (DUF3830)	NA	NA	NA	NA	1.13118	1.14418	4.65416	1.85241	no
hy4_00101-RA	scaffold_0:336222:341638:-	Dihydropyrimidinase OS=Lachancea kluyveri (strain ATCC 58438 / CBS 3082 / CCRC 21498 / NBRC 1685 / JCM 7257 / NCYC 543 / NRRL Y-12651) GN=PYD2 PE=1 SV=1	aminohydrolase, putative [Talaromyces marneffei ATCC 18224]	KOG2584|Dihydroorotase and related enzymes;	Amidohydrolase family;Amidohydrolase family;Amidohydrolase;Amidohydrolase;Fungal specific transcription factor domain;Urease alpha-subunit, N-terminal domain	GO:0005488|binding|molecular_function; GO:0016812|hydrolase activity, acting on carbon-nitrogen (but not peptide) bonds, in cyclic amides|molecular_function;	K01464|dihydropyrimidinase|Metabolism; Nucleotide Metabolism; Pyrimidine metabolism [PATH:ko00240] Metabolism; Metabolism of Other Amino Acids; beta-Alanine metabolism [PATH:ko00410] Metabolism; Metabolism of Cofactors and Vitamins; Pantothenate and CoA biosynthesis [PATH:ko00770]	NA	NA	0.284806	0.0661578	0.295878	0.268754	no
hy4_00102-RA	scaffold_0:342123:344786:-	Dicarboxylic amino acid permease OS=Saccharomyces cerevisiae (strain ATCC 204508 / S288c) GN=DIP5 PE=1 SV=1	arginine permease, putative [Talaromyces stipitatus ATCC 10500]	KOG1286|Amino acid transporters; KOG1287|Amino acid transporters;	Amino acid permease;Amino acid permease	GO:0000329|fungal-type vacuole membrane|cellular_component; GO:0015171|amino acid transmembrane transporter activity|molecular_function; GO:0003333|amino acid transmembrane transport|biological_process; GO:0005886|plasma membrane|cellular_component; GO:0015807|L-amino acid transport|biological_process;	K03293|amino acid transporter, AAT family|Environmental Information Processing; Membrane Transport; Other ion-coupled transporters	ATEG_07313.1|[Aspergillus terreus]	Dicarboxylic amino acid permease - Saccharomyces cerevisiae (Baker's yeast).	0	0	0.0759828	0	no
hy4_00103-RA	scaffold_0:345134:346530:+	Probable 4-hydroxy-2-oxoglutarate aldolase, mitochondrial OS=Emericella nidulans (strain FGSC A4 / ATCC 38163 / CBS 112.46 / NRRL 194 / M139) GN=AN1503 PE=1 SV=1	dihydrodipicolinate synthase, putative [Talaromyces marneffei ATCC 18224]	NA	Dihydrodipicolinate synthetase family	GO:0043648|dicarboxylic acid metabolic process|biological_process; GO:0016832|aldehyde-lyase activity|molecular_function; GO:0005975|carbohydrate metabolic process|biological_process; GO:0046394|carboxylic acid biosynthetic process|biological_process; GO:0072329|monocarboxylic acid catabolic process|biological_process; GO:1901605|alpha-amino acid metabolic process|biological_process;	K01726|--|Metabolism; Carbohydrate Metabolism; Butanoate metabolism [PATH:ko00650] Metabolism; Lipid Metabolism; Bile acid biosynthesis [PATH:ko00120] Metabolism; Amino Acid Metabolism; Tyrosine metabolism [PATH:ko00350] Metabolism; Metabolism of Other Amino Acids; Cyanoamino acid metabolism [PATH:ko00460] Metabolism; Biosynthesis of Secondary Metabolites; Limonene and pinene degradation [PATH:ko…	NA	NA	0.0872305	0	0	0	no
hy4_00104-RA	scaffold_0:346905:348226:-	UPF0658 Golgi apparatus membrane protein C23H3.04 OS=Schizosaccharomyces pombe (strain 972 / ATCC 24843) GN=SPAC23H3.04 PE=3 SV=3	Pc16g04360 [Penicillium rubens Wisconsin 54-1255]	LSE2201|P Unnamed protein;	Domain of unknown function (DUF1772)	NA	NA	NA	NA	4.59446	5.51168	0.906155	0.509354	yes
hy4_00105-RA	scaffold_0:349174:352247:-	DNA replication regulator sld3 OS=Schizosaccharomyces pombe (strain 972 / ATCC 24843) GN=sld3 PE=1 SV=3	Pc16g04370 [Penicillium rubens Wisconsin 54-1255]	NA	DNA replication regulator SLD3	NA	K10731|DNA replication regulator SLD3|Protein Families; Genetic Information Processing; DNA replication proteins [BR:ko03032]	NA	NA	11.593	9.48471	5.81363	4.53591	yes
hy4_00106-RA	scaffold_0:353036:354359:-	S-adenosylmethionine synthase OS=Neurospora crassa (strain ATCC 24698 / 74-OR23-1A / CBS 708.71 / DSM 1257 / FGSC 987) GN=eth-1 PE=1 SV=1	Pc16g04380 [Penicillium rubens Wisconsin 54-1255]	KOG1506|S-adenosylmethionine synthetase;	S-adenosylmethionine synthetase, C-terminal domain;S-adenosylmethionine synthetase, central domain;S-adenosylmethionine synthetase, N-terminal domain	GO:0051289|protein homotetramerization|biological_process; GO:0010467|gene expression|biological_process; GO:0040007|growth|biological_process; GO:0009725|response to hormone stimulus|biological_process; GO:0004478|methionine adenosyltransferase activity|molecular_function; GO:0048269|methionine adenosyltransferase complex|cellular_component; GO:0006555|methionine metabolic process|biological_pro…	K00789|S-adenosylmethionine synthetase|Metabolism; Amino Acid Metabolism; Methionine metabolism [PATH:ko00271] Metabolism; Metabolism of Other Amino Acids; Selenoamino acid metabolism [PATH:ko00450]	NA	NA	927.884	987.602	557.642	448.886	yes
hy4_00107-RA	scaffold_0:354751:355620:+	GPN-loop GTPase 3 OS=Neosartorya fumigata (strain ATCC MYA-4609 / Af293 / CBS 101355 / FGSC A1100) GN=AFUA_1G10640 PE=3 SV=1	Pc16g04390 [Penicillium rubens Wisconsin 54-1255]	KOG1534|Putative transcription factor FET5; KOG1533|Predicted GTPase; KOG1532|GTPase XAB1, interacts with DNA repair protein XPA;	ATPase family associated with various cellular activities (AAA);AAA-like domain;AAA domain;AAA ATPase domain;AAA domain;Part of AAA domain;AAA domain;AAA domain;AAA domain;Conserved hypothetical ATP binding protein;Elongation factor Tu GTP binding domain;RNA helicase;Type II/IV secretion system protein;Uncharacterised P-loop hydrolase UPF0079	GO:0005829|cytosol|cellular_component; GO:0043234|protein complex|cellular_component; GO:1990022|RNA polymerase III complex localization to nucleus|biological_process; GO:0005048|signal sequence binding|molecular_function; GO:0044376|RNA polymerase II complex localization to nucleus|biological_process; GO:0005515|protein binding|molecular_function; GO:0003924|GTPase activity|molecular_function; G…	K06883|--|Unclassified; Poorly Characterized; General function prediction only	NA	NA	80.1773	90.3977	49.1844	38.8791	yes
hy4_00108-RA	scaffold_0:356248:360346:-	NA	Pc16g04410 [Penicillium rubens Wisconsin 54-1255]	NA	Nuclear pore assembly and biogenesis;Intermediate filament protein	NA	NA	NA	NA	18.7832	16.9457	16.9566	13.2539	no
hy4_00109-RA	scaffold_0:378809:379483:-	NA	Pc16g05370 [Penicillium rubens Wisconsin 54-1255]	NA	NA	NA	NA	NA	NA	1.25601	0.718858	0.636001	0.207131	no
hy4_00110-RA	scaffold_0:380764:381841:-	NA	Pc16g04430 [Penicillium rubens Wisconsin 54-1255]	NA	NA	NA	NA	NA	NA	3.87785	2.76077	6.96762	16.1402	yes
hy4_00111-RA	scaffold_0:382566:383651:+	NA	Pc16g04440 [Penicillium rubens Wisconsin 54-1255]	NA	NA	NA	NA	NA	NA	22.7733	26.981	13.0901	16.5296	yes
hy4_00112-RA	scaffold_0:384033:386762:-	Protein sgm1 OS=Schizosaccharomyces pombe (strain 972 / ATCC 24843) GN=sgm1 PE=3 SV=1	Pc16g04450 [Penicillium rubens Wisconsin 54-1255]	KOG4673|Transcription factor TMF, TATA element modulatory factor;	TATA element modulatory factor 1 DNA binding;TATA element modulatory factor 1 TATA binding	GO:0044446|intracellular organelle part|cellular_component; GO:0044260|cellular macromolecule metabolic process|biological_process; GO:0090304|nucleic acid metabolic process|biological_process; GO:0012505|endomembrane system|cellular_component; GO:0044707|single-multicellular organism process|biological_process; GO:0043231|intracellular membrane-bounded organelle|cellular_component; GO:0005515|pr…	NA	NA	NA	27.7786	32.4989	19.7799	21.206	yes
hy4_00113-RA	scaffold_0:387330:388881:+	V-type proton ATPase subunit H OS=Schizosaccharomyces pombe (strain 972 / ATCC 24843) GN=vma13 PE=3 SV=2	Pc16g04460 [Penicillium rubens Wisconsin 54-1255]	KOG2759|Vacuolar H+-ATPase V1 sector, subunit H;	V-ATPase subunit H;V-ATPase subunit H	GO:0005515|protein binding|molecular_function; GO:0030003|cellular cation homeostasis|biological_process; GO:0005765|lysosomal membrane|cellular_component; GO:0050896|response to stimulus|biological_process; GO:0006812|cation transport|biological_process; GO:0006897|endocytosis|biological_process; GO:0050789|regulation of biological process|biological_process; GO:0016043|cellular component organi…	K02144|V-type H+-transporting ATPase 54 kD subunit|Metabolism; Energy Metabolism; Oxidative phosphorylation [PATH:ko00190] Human Diseases; Infectious Diseases; Epithelial cell signaling in Helicobacter pylori infection [PATH:ko05120]	NA	V-type proton ATPase subunit H OS=Mus musculus GN=Atp6v1h PE=1 SV=1	62.0716	64.7095	59.5798	87.2022	no
hy4_00114-RA	scaffold_0:389299:390916:+	Thiamine biosynthesis regulatory protein OS=Saccharomyces cerevisiae (strain ATCC 204508 / S288c) GN=THI2 PE=4 SV=1	Pc16g04470 [Penicillium rubens Wisconsin 54-1255]	TWOG0417|Unnamed protein;	Fungal specific transcription factor domain;Fungal Zn(2)-Cys(6) binuclear cluster domain	NA	NA	FVEG_08745T0|[Fusarium verticillioides]	NA	57.7261	53.1721	26.916	24.1903	yes
hy4_00115-RA	scaffold_0:391697:393498:+	Multidrug resistance protein 1 OS=Candida albicans (strain SC5314 / ATCC MYA-2876) GN=MDR1 PE=1 SV=2	Pc16g04480 [Penicillium rubens Wisconsin 54-1255]	KOG0255|Synaptic vesicle transporter SVOP and related transporters (major facilitator superfamily);	Major Facilitator Superfamily	GO:0070887|cellular response to chemical stimulus|biological_process; GO:0016021|integral to membrane|cellular_component; GO:0015244|fluconazole transporter activity|molecular_function; GO:0006855|drug transmembrane transport|biological_process; GO:0044459|plasma membrane part|cellular_component; GO:0015696|ammonium transport|biological_process; GO:0015077|monovalent inorganic cation transmembran…	K08158|MFS transporter, DHA1 family, multidrug resistance protein|Protein Families; Cellular Processes and Signaling; Transporters [BR:ko02000]	Pa_7_5740|[Podospora anserina S mat+]	Benomyl/methotrexate resistance protein - Candida albicans (Yeast).	5.81215	6.99993	0.157507	0.0620826	no
hy4_00116-RA	scaffold_0:394010:395705:-	Counting factor 60 OS=Dictyostelium discoideum GN=cf60 PE=1 SV=1	Pc16g04490 [Penicillium rubens Wisconsin 54-1255]	KOG3672|Histidine acid phosphatase;	Histidine phosphatase superfamily (branch 2)	GO:0052745|inositol phosphate phosphatase activity|molecular_function;	K01078|acid phosphatase|Metabolism; Metabolism of Cofactors and Vitamins; Riboflavin metabolism [PATH:ko00740] Metabolism; Xenobiotics Biodegradation and Metabolism; gamma-Hexachlorocyclohexane degradation [PATH:ko00361]	SNOG_00663|[Stagonospora nodorum]	NA	3.55272	2.77876	2.87729	2.8301	no
hy4_00117-RA	scaffold_0:395977:397122:+	1-phosphatidylinositol phosphodiesterase OS=Bacillus thuringiensis PE=1 SV=1	hypothetical protein PMAA_073570 [Talaromyces marneffei ATCC 18224]	KOG4306|Glycosylphosphatidylinositol-specific phospholipase C;	Phosphatidylinositol-specific phospholipase C, X domain	NA	K01771|1-phosphatidylinositol phosphodiesterase|Metabolism; Carbohydrate Metabolism; Inositol phosphate metabolism [PATH:ko00562]	NA	NA	3.02353	3.10032	3.4216	1.83367	no
hy4_00118-RA	scaffold_0:397355:398200:-	NA	hypothetical protein [Penicillium rubens Wisconsin 54-1255]	NA	NA	NA	NA	NA	NA	16.189	14.7768	3.63502	0.602502	yes
hy4_00119-RA	scaffold_0:398836:399339:-	NA	NA	NA	NA	NA	NA	NA	NA	0	0	0	0	no
hy4_00120-RA	scaffold_0:400328:405270:-	3-hydroxybenzoate 6-hydroxylase 1 OS=Pseudomonas alcaligenes GN=xlnD PE=1 SV=1	Pc20g06540 [Penicillium rubens Wisconsin 54-1255]	KOG2614|Kynurenine 3-monooxygenase and related flavoprotein monooxygenases;	FAD dependent oxidoreductase;FAD binding domain;FAD binding domain;Fungal specific transcription factor domain;NAD(P)-binding Rossmann-like domain;Pyridine nucleotide-disulphide oxidoreductase;Tryptophan halogenase;Fungal Zn(2)-Cys(6) binuclear cluster domain	GO:0044763|single-organism cellular process|biological_process; GO:0071704|organic substance metabolic process|biological_process; GO:0009507|chloroplast|cellular_component; GO:0044711|single-organism biosynthetic process|biological_process; GO:0009628|response to abiotic stimulus|biological_process; GO:0006725|cellular aromatic compound metabolic process|biological_process; GO:0016709|oxidoreduc…	K00480|salicylate hydroxylase|Metabolism; Xenobiotics Biodegradation and Metabolism; Naphthalene and anthracene degradation [PATH:ko00626] Metabolism; Xenobiotics Biodegradation and Metabolism; Fluorene degradation [PATH:ko00628] Metabolism; Xenobiotics Biodegradation and Metabolism; 1- and 2-Methylnaphthalene degradation [PATH:ko00624]	NA	NA	0.658053	0.301673	3.69211	3.05202	yes
hy4_00121-RA	scaffold_0:405577:406703:+	NA	Pc20g06560 [Penicillium rubens Wisconsin 54-1255]	NA	Protein of unknown function (DUF1479);Phytanoyl-CoA dioxygenase (PhyH)	NA	NA	NA	NA	0.607034	0.132393	1.16289	1.98937	yes
hy4_00122-RA	scaffold_0:407281:409779:-	Uncharacterized transcriptional regulatory protein C530.05 OS=Schizosaccharomyces pombe (strain 972 / ATCC 24843) GN=SPBC530.05 PE=3 SV=2	Pc20g06570 [Penicillium rubens Wisconsin 54-1255]	TWOG0419|Unnamed protein;	Fungal specific transcription factor domain;Fungal Zn(2)-Cys(6) binuclear cluster domain	NA	K09241|transcriptional regulatory protein GAL4|Protein Families; Genetic Information Processing; Transcription factors [BR:ko03000]	NA	NA	9.48961	7.89234	15.3603	11.7818	yes
hy4_00123-RA	scaffold_0:410190:412024:-	Cocaine esterase OS=Rhodococcus sp. (strain MB1 Bresler) GN=cocE PE=1 SV=1	Pc20g06580 [Penicillium rubens Wisconsin 54-1255]	NA	Alpha/beta hydrolase family;Alpha/beta hydrolase family;X-Pro dipeptidyl-peptidase (S15 family);X-Pro dipeptidyl-peptidase C-terminal non-catalytic domain	GO:0016787|hydrolase activity|molecular_function;	K06978|--|Unclassified; Poorly Characterized; General function prediction only	FOXG_20661T0|[Fusarium oxysporum f. sp. lycopersici]	NA	0.0885711	0.135892	1.00909	0.669698	no
hy4_00124-RA	scaffold_0:412495:413632:+	NA	Pc20g06590 [Penicillium rubens Wisconsin 54-1255]	NA	Protein of unknown function (DUF1479);Phytanoyl-CoA dioxygenase (PhyH)	NA	NA	NA	NA	0.384094	0.131388	0.63462	0.232316	no
hy4_00125-RA	scaffold_0:414404:416315:+	Uncharacterized MFS-type transporter C1271.10c OS=Schizosaccharomyces pombe (strain 972 / ATCC 24843) GN=SPBC1271.10c PE=1 SV=1	Pc20g06600 [Penicillium rubens Wisconsin 54-1255]	KOG0255|Synaptic vesicle transporter SVOP and related transporters (major facilitator superfamily); KOG0254|Predicted transporter (major facilitator superfamily);	Major Facilitator Superfamily;Sugar (and other) transporter	GO:0015149|hexose transmembrane transporter activity|molecular_function; GO:0008645|hexose transport|biological_process; GO:0044464|cell part|cellular_component; GO:0016020|membrane|cellular_component;	K08856|serine/threonine kinase 16|Protein Families; Metabolism; Protein kinases [BR:ko01001]	ATEG_04721.1|[Aspergillus terreus]	Protein HOL1 - Saccharomyces cerevisiae (Baker's yeast).	0	0.0751763	0	0	no
hy4_00126-RA	scaffold_0:416883:418548:+	MFS-type transporter ATEG_00331 OS=Aspergillus terreus (strain NIH 2624 / FGSC A1156) GN=ATEG_00331 PE=2 SV=1	Pc20g06610 [Penicillium rubens Wisconsin 54-1255]	KOG0254|Predicted transporter (major facilitator superfamily); KOG0255|Synaptic vesicle transporter SVOP and related transporters (major facilitator superfamily); KOG1330|Sugar transporter/spinster transmembrane protein; KOG2615|Permease of the major facilitator superfamily;	Vacuole effluxer Atg22 like;Major Facilitator Superfamily;Sugar (and other) transporter;Fungal trichothecene efflux pump (TRI12)	GO:0071702|organic substance transport|biological_process; GO:0071705|nitrogen compound transport|biological_process; GO:0044765|single-organism transport|biological_process; GO:0005215|transporter activity|molecular_function; GO:0044464|cell part|cellular_component; GO:0016020|membrane|cellular_component;	K03446|MFS transporter, DHA2 family, multidrug resistance protein B|Protein Families; Cellular Processes and Signaling; Transporters [BR:ko02000]	ATEG_04721.1|[Aspergillus terreus]	MFS multidrug transporter OS=Trichoderma harzianum GN=mfs1 PE=2 SV=1	0.0610104	0.151339	0	0	no
hy4_00127-RA	scaffold_0:419401:420867:+	Transcription factor kojR OS=Aspergillus oryzae (strain ATCC 42149 / RIB 40) GN=kojR PE=1 SV=1	protein RDR1 [Aspergillus oryzae RIB40]	NA	Fungal specific transcription factor domain	GO:0043565|sequence-specific DNA binding|molecular_function; GO:0009410|response to xenobiotic stimulus|biological_process; GO:0003700|sequence-specific DNA binding transcription factor activity|molecular_function;	NA	NA	NA	0.379942	0.169494	0.172319	0.075665	no
hy4_00128-RA	scaffold_0:421300:422973:+	Probable efflux pump kojT OS=Aspergillus oryzae (strain ATCC 42149 / RIB 40) GN=kojT PE=1 SV=1	MFS transporter [Aspergillus oryzae RIB40]	KOG0255|Synaptic vesicle transporter SVOP and related transporters (major facilitator superfamily);	Major Facilitator Superfamily;Sugar (and other) transporter	GO:0055085|transmembrane transport|biological_process; GO:0042221|response to chemical stimulus|biological_process; GO:0015696|ammonium transport|biological_process; GO:0015077|monovalent inorganic cation transmembrane transporter activity|molecular_function; GO:0015846|polyamine transport|biological_process; GO:0044424|intracellular part|cellular_component; GO:0016020|membrane|cellular_component;	K08157|MFS transporter, DHA1 family, multidrug resistance protein|Protein Families; Cellular Processes and Signaling; Transporters [BR:ko02000]	Pa_7_5740|[Podospora anserina S mat+]	Multidrug resistant protein OS=Acremonium chrysogenum GN=cefT PE=4 SV=1	0.11018	0.144999	0.373281	0.194697	no
hy4_00129-RA	scaffold_0:423039:425038:-	Baeyer-Villiger monooxygenase OS=Streptomyces coelicolor (strain ATCC BAA-471 / A3(2) / M145) GN=SCO3172 PE=1 SV=1	Pc16g04560 [Penicillium rubens Wisconsin 54-1255]	KOG1399|Flavin-containing monooxygenase;	FAD dependent oxidoreductase;Flavin-binding monooxygenase-like;L-lysine 6-monooxygenase (NADPH-requiring);Putative NAD(P)-binding;NAD(P)-binding Rossmann-like domain;FAD-NAD(P)-binding;Pyridine nucleotide-disulphide oxidoreductase;Pyridine nucleotide-disulphide oxidoreductase;Pyridine nucleotide-disulphide oxidoreductase;Shikimate / quinate 5-dehydrogenase;Thi4 family	GO:0043168|anion binding|molecular_function; GO:0044710|single-organism metabolic process|biological_process; GO:1901362|organic cyclic compound biosynthetic process|biological_process; GO:0071944|cell periphery|cellular_component; GO:0018130|heterocycle biosynthetic process|biological_process; GO:0000166|nucleotide binding|molecular_function; GO:0050662|coenzyme binding|molecular_function; GO:00…	K03379|cyclohexanone monooxygenase|Metabolism; Xenobiotics Biodegradation and Metabolism; Caprolactam degradation [PATH:ko00930]	NA	NA	0	0.246398	0	0.293487	no
hy4_00130-RA	scaffold_0:425497:426582:-	Ankyrin repeat-containing protein C6C3.08 OS=Schizosaccharomyces pombe (strain 972 / ATCC 24843) GN=SPAC6C3.08 PE=4 SV=1	Pc16g04570 [Penicillium rubens Wisconsin 54-1255]	KOG4412|26S proteasome regulatory complex, subunit PSMD10; KOG0504|FOG: Ankyrin repeat; KOG0510|Ankyrin repeat protein; KOG0509|Ankyrin repeat and DHHC-type Zn-finger domain containing proteins; KOG1217|Fibrillins and related proteins containing Ca2+-binding EGF-like domains; TWOG0101|Death-associated protein kinase 1, contains Ank-repeats and DEATH domain; KOG0514|Ankyrin repeat protein; KOG4177…	Ankyrin repeat;Ankyrin repeats (3 copies);Ankyrin repeat;Ankyrin repeats (many copies);Ankyrin repeats (many copies)	GO:0048193|Golgi vesicle transport|biological_process; GO:0006955|immune response|biological_process; GO:0044092|negative regulation of molecular function|biological_process; GO:0010605|negative regulation of macromolecule metabolic process|biological_process; GO:0030016|myofibril|cellular_component; GO:0048584|positive regulation of response to stimulus|biological_process; GO:1903649| -- | -- ; …	K06694|26S proteasome non-ATPase regulatory subunit 10|Genetic Information Processing; Folding, Sorting and Degradation; Proteasome [PATH:ko03050]	EEA28139.1|[Penicillium marneffei]	Ankyrin-2 - Homo sapiens (Human).	15.4864	16.0481	24.9382	19.0806	no
hy4_00131-RA	scaffold_0:427603:428961:+	Pre-mRNA-splicing factor prp46 OS=Neosartorya fumigata (strain ATCC MYA-4609 / Af293 / CBS 101355 / FGSC A1100) GN=prp46 PE=3 SV=1	Pc16g04580 [Penicillium rubens Wisconsin 54-1255]	KOG0285|Pleiotropic regulator 1; KOG0266|WD40 repeat-containing protein; KOG0267|Microtubule severing protein katanin p80 subunit B (contains WD40 repeats); TWOG0082|WD40 repeat; KOG0263|Transcription initiation factor TFIID, subunit TAF5 (also component of histone acetyltransferase SAGA); KOG0279|G protein beta subunit-like protein; KOG0316|Conserved WD40 repeat-containing protein; KOG0281|Beta-…	Nucleoporin Nup120/160;WD domain, G-beta repeat	GO:0048364|root development|biological_process; GO:0005654|nucleoplasm|cellular_component; GO:0005662|DNA replication factor A complex|cellular_component; GO:0009749|response to glucose stimulus|biological_process; GO:0005515|protein binding|molecular_function; GO:0016020|membrane|cellular_component; GO:1900087|positive regulation of G1/S transition of mitotic cell cycle|biological_process; GO:00…	K00908|Ca2+/calmodulin-dependent protein kinase|Protein Families; Metabolism; Protein kinases [BR:ko01001]	EAA65217.1|[Aspergillus nidulans FGSC A4]	Katanin p80 WD40 repeat-containing subunit B1 homologue OS=Arabidopsis thaliana GN=F8L15_120 PE=3 SV=1	55.7318	66.0789	31.0831	29.489	yes
hy4_00132-RA	scaffold_0:429389:431862:-	Origin recognition complex subunit 1 OS=Schizosaccharomyces pombe (strain 972 / ATCC 24843) GN=orc1 PE=1 SV=1	Pc16g04590 [Penicillium rubens Wisconsin 54-1255]	KOG1514|Origin recognition complex, subunit 1, and related proteins; KOG2227|Pre-initiation complex, subunit CDC6, AAA+ superfamily ATPase;	ATPase family associated with various cellular activities (AAA);AAA ATPase domain;AAA domain;AAA domain;Part of AAA domain;AAA domain;AAA domain;BAH domain;Uncharacterized conserved protein (DUF2075);NACHT domain	GO:0000082|G1/S transition of mitotic cell cycle|biological_process; GO:0051301|cell division|biological_process; GO:0043167|ion binding|molecular_function; GO:0016043|cellular component organization|biological_process; GO:0005654|nucleoplasm|cellular_component; GO:0005515|protein binding|molecular_function; GO:0005664|nuclear origin of replication recognition complex|cellular_component; GO:00036…	K02603|origin recognition complex subunit 1|Cellular Processes; Cell Growth and Death; Cell cycle [PATH:ko04110] Cellular Processes; Cell Growth and Death; Cell cycle - yeast [PATH:ko04111] Protein Families; Genetic Information Processing; DNA replication proteins [BR:ko03032]	NA	NA	4.58592	6.21406	3.80115	2.113	yes
hy4_00133-RA	scaffold_0:433349:436287:+	NA	Pc16g04600 [Penicillium rubens Wisconsin 54-1255]	NA	NA	NA	NA	NA	NA	0.940189	0.695598	2.47892	1.79498	yes
hy4_00134-RA	scaffold_0:436666:437438:-	Probable prefoldin subunit 5 OS=Schizosaccharomyces pombe (strain 972 / ATCC 24843) GN=bob1 PE=1 SV=1	Pc16g04610 [Penicillium rubens Wisconsin 54-1255]	KOG3048|Molecular chaperone Prefoldin, subunit 5;	Prefoldin subunit;Prefoldin subunit	GO:0032968|positive regulation of transcription elongation from RNA polymerase II promoter|biological_process; GO:0090090|negative regulation of canonical Wnt receptor signaling pathway|biological_process; GO:0005737|cytoplasm|cellular_component; GO:0060041|retina development in camera-type eye|biological_process; GO:0045892|negative regulation of transcription, DNA-dependent|biological_process; …	K04797|prefoldin alpha subunit|Protein Families; Genetic Information Processing; Chaperones and folding catalysts [BR:ko03110]	NA	NA	43.0819	37.6321	28.0633	32.8303	no
hy4_00135-RA	scaffold_0:438256:440087:+	NA	Pc16g04620 [Penicillium rubens Wisconsin 54-1255]	NA	Fungal specific transcription factor domain	NA	NA	NA	NA	11.6396	10.5282	6.92622	7.52546	no
hy4_00136-RA	scaffold_0:440603:442342:-	NA	Pc16g07390 [Penicillium rubens Wisconsin 54-1255]	NA	NA	NA	NA	NA	NA	2.44552	1.24751	23.119	15.2723	yes
hy4_00137-RA	scaffold_0:444370:446723:+	Polyol transporter 5 OS=Arabidopsis thaliana GN=PLT5 PE=1 SV=2	Pc16g07410 [Penicillium rubens Wisconsin 54-1255]	KOG0254|Predicted transporter (major facilitator superfamily); KOG0569|Permease of the major facilitator superfamily; KOG0255|Synaptic vesicle transporter SVOP and related transporters (major facilitator superfamily);	Major Facilitator Superfamily;Sugar (and other) transporter	GO:0055085|transmembrane transport|biological_process; GO:0015149|hexose transmembrane transporter activity|molecular_function; GO:0008645|hexose transport|biological_process; GO:0015295|solute:hydrogen symporter activity|molecular_function; GO:0044464|cell part|cellular_component; GO:0016020|membrane|cellular_component;	K08139|MFS transporter, SP family, sugar:H+ symporter|Protein Families; Cellular Processes and Signaling; Transporters [BR:ko02000]	NA	Sugar/H+ symporter OS=Galdieria sulphuraria GN=SPT1 PE=2 SV=1	176.959	150.37	704.488	541.44	yes
hy4_00138-RA	scaffold_0:447093:448961:+	NA	Pc16g07420 [Penicillium rubens Wisconsin 54-1255]	NA	NA	NA	NA	NA	NA	1.24756	1.021	2.77044	3.66262	yes
hy4_00139-RA	scaffold_0:449156:449877:-	Polyamine N-acetyltransferase 1 OS=Saccharomyces cerevisiae (strain ATCC 204508 / S288c) GN=PAA1 PE=1 SV=1	Pc16g07430 [Penicillium rubens Wisconsin 54-1255]	KOG4144|Arylalkylamine N-acetyltransferase;	Acetyltransferase (GNAT) family;Acetyltransferase (GNAT) domain;Acetyltransferase (GNAT) domain;Acetyltransferase (GNAT) domain;GCN5-related N-acetyl-transferase	GO:0008080|N-acetyltransferase activity|molecular_function;	K00669|arylalkylamine N-acetyltransferase|Metabolism; Amino Acid Metabolism; Tryptophan metabolism [PATH:ko00380]	NA	NA	124.251	132.237	37.2117	29.7774	yes
hy4_00140-RA	scaffold_0:450461:452685:-	Proline--tRNA ligase OS=Sulfurihydrogenibium sp. (strain YO3AOP1) GN=proS PE=3 SV=1	Pc16g07440 [Penicillium rubens Wisconsin 54-1255]	KOG2324|Prolyl-tRNA synthetase;	Anticodon binding domain;tRNA synthetase class II core domain (G, H, P, S and T)	NA	K01881|prolyl-tRNA synthetase|Metabolism; Amino Acid Metabolism; Arginine and proline metabolism [PATH:ko00330] Genetic Information Processing; Translation; Aminoacyl-tRNA biosynthesis [PATH:ko00970]	NA	NA	7.00634	6.44205	6.54965	5.04955	no
hy4_00141-RA	scaffold_0:452891:456350:+	Ribosome biogenesis protein NOC1 OS=Chaetomium thermophilum (strain DSM 1495 / CBS 144.50 / IMI 039719) GN=NOC1 PE=3 SV=2	Pc24g01460 [Penicillium rubens Wisconsin 54-1255]	KOG2038|CAATT-binding transcription factor/60S ribosomal subunit biogenesis protein;	CBF/Mak21 family	GO:0006351|transcription, DNA-dependent|biological_process; GO:0044822| -- | -- ; GO:0042273|ribosomal large subunit biogenesis|biological_process; GO:0044428|nuclear part|cellular_component; GO:0030687|preribosome, large subunit precursor|cellular_component;	NA	NA	NA	220.412	249.624	103.528	78.8513	yes
hy4_00142-RA	scaffold_0:458393:460120:+	N amino acid transport system protein OS=Neurospora crassa (strain ATCC 24698 / 74-OR23-1A / CBS 708.71 / DSM 1257 / FGSC 987) GN=mtr PE=3 SV=2	Pc16g07460 [Penicillium rubens Wisconsin 54-1255]	NA	Transmembrane amino acid transporter protein	NA	NA	NA	N amino acid transport system protein (Methyltryptophan resistance protein) - Neurospora crassa.	32.7933	32.3164	12.5549	6.49743	yes
hy4_00143-RA	scaffold_0:460886:462403:+	Aminomethyltransferase, mitochondrial OS=Saccharomyces cerevisiae (strain ATCC 204508 / S288c) GN=GCV1 PE=1 SV=2	Pc16g07470 [Penicillium rubens Wisconsin 54-1255]	KOG2770|Aminomethyl transferase; KOG2844|Dimethylglycine dehydrogenase precursor;	Aminomethyltransferase folate-binding domain;Glycine cleavage T-protein C-terminal barrel domain;LVIVD repeat	GO:0005960|glycine cleavage complex|cellular_component; GO:0031405|lipoic acid binding|molecular_function; GO:0009941|chloroplast envelope|cellular_component; GO:0006546|glycine catabolic process|biological_process; GO:0016740|transferase activity|molecular_function; GO:0044429|mitochondrial part|cellular_component; GO:0009534|chloroplast thylakoid|cellular_component; GO:0009570|chloroplast strom…	K00605|aminomethyltransferase|Metabolism; Energy Metabolism; Nitrogen metabolism [PATH:ko00910] Metabolism; Amino Acid Metabolism; Glycine, serine and threonine metabolism [PATH:ko00260] Metabolism; Metabolism of Cofactors and Vitamins; One carbon pool by folate [PATH:ko00670]	NA	NA	480.791	745.787	123.15	148.292	yes
hy4_00144-RA	scaffold_0:463052:465053:-	NA	hypothetical protein EPUS_09499 [Endocarpon pusillum Z07020]	NA	NA	NA	NA	NA	NA	16.4772	23.6461	7.99566	7.09153	yes
hy4_00145-RA	scaffold_0:466048:468772:-	Uncharacterized secreted glycosidase ARB_07629 OS=Arthroderma benhamiae (strain ATCC MYA-4681 / CBS 112371) GN=ARB_07629 PE=1 SV=1	Pc13g08210 [Penicillium rubens Wisconsin 54-1255]	NA	Glycosyl hydrolase family 92	NA	NA	NA	NA	7.9401	5.29099	4.49316	2.11732	yes
hy4_00146-RA	scaffold_0:469460:470828:-	NA	Pc22g01080 [Penicillium rubens Wisconsin 54-1255]	NA	Arrestin (or S-antigen), N-terminal domain;Bul1 C terminus;Bul1 N terminus	NA	NA	NA	NA	9.67681	6.75743	21.7411	15.3463	yes
hy4_00147-RA	scaffold_0:471769:472305:-	NA	hypothetical protein NECHADRAFT_86448 [Nectria haematococca mpVI 77-13-4]	NA	Fungal specific transcription factor domain	NA	NA	NA	NA	0	0	0	0	no
hy4_00148-RA	scaffold_0:472458:473693:-	L-serine dehydratase OS=Saccharomyces cerevisiae GN=SDL1 PE=3 SV=1	Pc16g03260 [Penicillium rubens Wisconsin 54-1255]	KOG1250|Threonine/serine dehydratases; KOG1251|Serine racemase; KOG1481|Cysteine synthase;	Pyridoxal-phosphate dependent enzyme	GO:0005488|binding|molecular_function; GO:0009069|serine family amino acid metabolic process|biological_process; GO:0016829|lyase activity|molecular_function; GO:0043227|membrane-bounded organelle|cellular_component; GO:0005737|cytoplasm|cellular_component;	K01752|L-serine dehydratase|Metabolism; Amino Acid Metabolism; Glycine, serine and threonine metabolism [PATH:ko00260] Metabolism; Amino Acid Metabolism; Cysteine metabolism [PATH:ko00272]	NA	NA	0.454572	0	0.313105	0.211264	no
hy4_00149-RA	scaffold_0:474258:476103:-	Efflux pump FUBT OS=Fusarium oxysporum GN=FUBT PE=1 SV=1	Pc15g00120 [Penicillium rubens Wisconsin 54-1255]	KOG0255|Synaptic vesicle transporter SVOP and related transporters (major facilitator superfamily);	Major Facilitator Superfamily	GO:0055085|transmembrane transport|biological_process; GO:0015893|drug transport|biological_process; GO:0008519|ammonium transmembrane transporter activity|molecular_function; GO:0044459|plasma membrane part|cellular_component; GO:0015696|ammonium transport|biological_process; GO:0015203|polyamine transmembrane transporter activity|molecular_function; GO:0015695|organic cation transport|biologica…	K08157|MFS transporter, DHA1 family, multidrug resistance protein|Protein Families; Cellular Processes and Signaling; Transporters [BR:ko02000]	Pa_7_5740|[Podospora anserina]	Multidrug resistant protein OS=Acremonium chrysogenum GN=cefT PE=4 SV=1	0.115525	0.0789483	0.215602	0.564598	no
hy4_00150-RA	scaffold_0:477183:478638:+	Abhydrolase domain-containing protein mpaH OS=Penicillium brevicompactum GN=mpaH PE=1 SV=1	predicted protein [Aspergillus terreus NIH2624]	NA	alpha/beta hydrolase fold;Alpha/beta hydrolase family;Alpha/beta hydrolase family;Putative esterase	NA	NA	maker-scaffold7-augustus-gene-5.125-mRNA-1|[Cladonia metacorallifera]	NA	1.35116	1.96423	4.47081	4.54672	yes
hy4_00151-RA	scaffold_0:479859:481657:+	Cytochrome P450 monooxygenase apf7 OS=Gibberella fujikuroi (strain CBS 195.34 / IMI 58289 / NRRL A-6831) GN=apf7 PE=1 SV=1	cytochrome P450 monooxygenase [Aspergillus niger CBS 513.88]	KOG0158|Cytochrome P450 CYP3/CYP5/CYP6/CYP9 subfamilies; KOG0157|Cytochrome P450 CYP4/CYP19/CYP26 subfamilies; KOG0159|Cytochrome P450 CYP11/CYP12/CYP24/CYP27 subfamilies; KOG0156|Cytochrome P450 CYP2 subfamily;	Cytochrome P450	GO:0043231|intracellular membrane-bounded organelle|cellular_component; GO:0044763|single-organism cellular process|biological_process; GO:0042221|response to chemical stimulus|biological_process; GO:0019748|secondary metabolic process|biological_process; GO:0016705|oxidoreductase activity, acting on paired donors, with incorporation or reduction of molecular oxygen|molecular_function; GO:0004497…	K00517|--|Metabolism; Biosynthesis of Secondary Metabolites; Limonene and pinene degradation [PATH:ko00903] Metabolism; Xenobiotics Biodegradation and Metabolism; gamma-Hexachlorocyclohexane degradation [PATH:ko00361] Metabolism; Xenobiotics Biodegradation and Metabolism; Naphthalene and anthracene degradation [PATH:ko00626]	AO090023000189|[Aspergillus oryzae]	NA	0.203263	0.31724	0.335308	0.425356	no
hy4_00152-RA	scaffold_0:482855:485339:+	NA	Pc13g08220 [Penicillium rubens Wisconsin 54-1255]	NA	Bacterial alpha-L-rhamnosidase;Alpha-L-rhamnosidase N-terminal domain;Glycosyl hydrolases family 2, sugar binding domain	NA	K05989|--|Unclassified; Metabolism; Other enzymes	NA	NA	0.17032	0.0971724	0.586294	0.480866	no
hy4_00153-RA	scaffold_0:485606:487739:-	General alpha-glucoside permease OS=Saccharomyces cerevisiae (strain ATCC 204508 / S288c) GN=MAL11 PE=1 SV=1	Pc13g08230 [Penicillium rubens Wisconsin 54-1255]	KOG0254|Predicted transporter (major facilitator superfamily); KOG0569|Permease of the major facilitator superfamily; KOG0255|Synaptic vesicle transporter SVOP and related transporters (major facilitator superfamily);	Major Facilitator Superfamily;Sugar (and other) transporter;Tetraspanin family	GO:0044763|single-organism cellular process|biological_process; GO:0015149|hexose transmembrane transporter activity|molecular_function; GO:0008645|hexose transport|biological_process; GO:0015154|disaccharide transmembrane transporter activity|molecular_function; GO:0015151|alpha-glucoside transmembrane transporter activity|molecular_function; GO:0015294|solute:cation symporter activity|molecular…	K08141|MFS transporter, SP family, general alpha glucoside:H+ symporter|Protein Families; Cellular Processes and Signaling; Transporters [BR:ko02000]	NA	General alpha-glucoside permease - Saccharomyces cerevisiae (Baker's yeast).	0.281141	0.302017	0.301657	0.270182	no
hy4_00154-RA	scaffold_0:488454:490143:-	Beta-glucuronidase OS=Neurospora crassa (strain ATCC 24698 / 74-OR23-1A / CBS 708.71 / DSM 1257 / FGSC 987) GN=NCU00937 PE=1 SV=1	Pc13g08240 [Penicillium rubens Wisconsin 54-1255]	NA	NA	NA	NA	NA	NA	1.35229	0.521242	1.00204	0.542702	no
hy4_00155-RA	scaffold_0:490745:492631:-	NA	Pc13g08250 [Penicillium rubens Wisconsin 54-1255]	LSE1754|A Unnamed protein;	Putative glycosyl hydrolase of unknown function (DUF1680)	NA	K09955|hypothetical protein|Unclassified; Poorly Characterized; Function unknown	NA	NA	0.0824438	0.126229	0.556053	0.509497	no
hy4_00156-RA	scaffold_0:493504:494529:+	Uncharacterized protein C26H8.11c OS=Schizosaccharomyces pombe (strain 972 / ATCC 24843) GN=SPBC26H8.11c PE=4 SV=1	Pc13g08260 [Penicillium rubens Wisconsin 54-1255]	KOG4781|Uncharacterized conserved protein;	Thioesterase superfamily	GO:0044255|cellular lipid metabolic process|biological_process; GO:0005743|mitochondrial inner membrane|cellular_component; GO:0016787|hydrolase activity|molecular_function; GO:0006915|apoptotic process|biological_process; GO:0071310|cellular response to organic substance|biological_process; GO:0007169|transmembrane receptor protein tyrosine kinase signaling pathway|biological_process; GO:0044281…	NA	NA	NA	178.133	205.681	46.1563	53.114	yes
hy4_00157-RA	scaffold_0:494877:495569:+	Adenylyl-sulfate kinase OS=Penicillium chrysogenum PE=1 SV=1	adenylylsulfate kinase AAA81521-Penicillium chrysogenum [Penicillium rubens Wisconsin 54-1255]	KOG0635|Adenosine 5'-phosphosulfate kinase; KOG4238|Bifunctional ATP sulfurylase/adenosine 5'-phosphosulfate kinase;	AAA ATPase domain;AAA domain;AAA domain;AAA domain;Adenylylsulphate kinase;Chromatin associated protein KTI12	GO:0005829|cytosol|cellular_component; GO:0004020|adenylylsulfate kinase activity|molecular_function; GO:0009086|methionine biosynthetic process|biological_process; GO:0004781|sulfate adenylyltransferase (ATP) activity|molecular_function; GO:0019379|sulfate assimilation, phosphoadenylyl sulfate reduction by phosphoadenylyl-sulfate reductase (thioredoxin)|biological_process; GO:0005524|ATP binding…	K00860|adenylylsulfate kinase|Metabolism; Energy Metabolism; Sulfur metabolism [PATH:ko00920] Metabolism; Nucleotide Metabolism; Purine metabolism [PATH:ko00230] Metabolism; Metabolism of Other Amino Acids; Selenoamino acid metabolism [PATH:ko00450]	NA	NA	124.927	145.35	55.5815	62.7433	yes
hy4_00158-RA	scaffold_0:495911:497404:-	V-type proton ATPase subunit C OS=Saccharomyces cerevisiae (strain ATCC 204508 / S288c) GN=VMA5 PE=1 SV=4	Pc13g08280 [Penicillium rubens Wisconsin 54-1255]	KOG2909|Vacuolar H+-ATPase V1 sector, subunit C;	V-ATPase subunit C	GO:0000003|reproduction|biological_process; GO:0030177|positive regulation of Wnt receptor signaling pathway|biological_process; GO:0016469|proton-transporting two-sector ATPase complex|cellular_component; GO:0015078|hydrogen ion transmembrane transporter activity|molecular_function; GO:0016787|hydrolase activity|molecular_function; GO:0005765|lysosomal membrane|cellular_component; GO:0046983|pro…	K02148|V-type H+-transporting ATPase subunit C|Metabolism; Energy Metabolism; Oxidative phosphorylation [PATH:ko00190] Human Diseases; Infectious Diseases; Epithelial cell signaling in Helicobacter pylori infection [PATH:ko05120]	NA	VACUOLAR ATP SYNTHASE SUBUNIT C (EC 3.6.1.34) (V-ATPASE C SUBUNIT) (VACUOLAR PROTON PUMP C SUBUNIT) (V-ATPASE 42 KDA SUBUNIT) - Saccharomyces cerevisiae (Baker's yeast).	36.1193	30.5373	40.3659	38.131	no
hy4_00159-RA	scaffold_0:498362:501992:-	Probable Rho-type GTPase-activating protein 4 OS=Schizosaccharomyces pombe (strain 972 / ATCC 24843) GN=rga4 PE=1 SV=2	Pc13g08290 [Penicillium rubens Wisconsin 54-1255]	KOG1453|Chimaerin and related Rho GTPase activating proteins; KOG1704|FOG: LIM domain; KOG1449|Predicted Rho GTPase-activating protein CdGAPr; KOG1450|Predicted Rho GTPase-activating protein; KOG4269|Rac GTPase-activating protein BCR/ABR; KOG1451|Oligophrenin-1 and related Rho GTPase-activating proteins; KOG4407|Predicted Rho GTPase-activating protein; KOG1452|Predicted Rho GTPase-activating prot…	LIM domain;RhoGAP domain;CHY zinc finger	GO:0008360|regulation of cell shape|biological_process; GO:0001675|acrosome assembly|biological_process; GO:0006898|receptor-mediated endocytosis|biological_process; GO:0051056|regulation of small GTPase mediated signal transduction|biological_process; GO:0007409|axonogenesis|biological_process; GO:0005829|cytosol|cellular_component; GO:0005096|GTPase activator activity|molecular_function; GO:000…	K08878|breakpoint cluster region protein|Human Diseases; Cancers; Chronic myeloid leukemia [PATH:ko05220] Protein Families; Metabolism; Protein kinases [BR:ko01001]	CE479139_59193|[Piloderma croceum F 1598]	RalA-binding protein 1 - Homo sapiens (Human).	27.806	20.268	20.7674	16.7672	no
hy4_00160-RA	scaffold_0:505846:506589:+	FK506-binding protein 1 OS=Aspergillus oryzae (strain ATCC 42149 / RIB 40) GN=fpr1 PE=3 SV=1	Pc13g08320 [Penicillium rubens Wisconsin 54-1255]	KOG0544|FKBP-type peptidyl-prolyl cis-trans isomerase; KOG0549|FKBP-type peptidyl-prolyl cis-trans isomerase; KOG0543|FKBP-type peptidyl-prolyl cis-trans isomerase; KOG0552|FKBP-type peptidyl-prolyl cis-trans isomerase;	FKBP-type peptidyl-prolyl cis-trans isomerase	GO:0097308|cellular response to farnesol|biological_process; GO:0006457|protein folding|biological_process; GO:0044432|endoplasmic reticulum part|cellular_component; GO:0005527|macrolide binding|molecular_function; GO:0005829|cytosol|cellular_component; GO:0003755|peptidyl-prolyl cis-trans isomerase activity|molecular_function; GO:0031929|TOR signaling cascade|biological_process; GO:0000413|prote…	K01802|peptidylprolyl isomerase|Genetic Information Processing; Folding, Sorting and Degradation; Protein folding and associated processing	NA	Peptidyl-prolyl cis-trans isomerase FKBP1A OS=Homo sapiens GN=FKBP1A PE=1 SV=2	71.1176	57.2525	48.2534	33.3893	no
hy4_00161-RA	scaffold_0:506879:507964:-	3-dehydroshikimate dehydratase OS=Neurospora crassa (strain ATCC 24698 / 74-OR23-1A / CBS 708.71 / DSM 1257 / FGSC 987) GN=qa-4 PE=4 SV=1	Pc13g08330 [Penicillium rubens Wisconsin 54-1255]	NA	Xylose isomerase-like TIM barrel	NA	K00457|4-hydroxyphenylpyruvate dioxygenase|Metabolism; Amino Acid Metabolism; Tyrosine metabolism [PATH:ko00350] Metabolism; Amino Acid Metabolism; Phenylalanine metabolism [PATH:ko00360]	NA	NA	3.97207	5.53436	2.3819	2.17844	yes
hy4_00162-RA	scaffold_0:508649:509761:+	Uncharacterized oxidoreductase YrbE OS=Bacillus subtilis (strain 168) GN=yrbE PE=3 SV=2	Pc13g08340 [Penicillium rubens Wisconsin 54-1255]	KOG2742|Predicted oxidoreductase;	Oxidoreductase family, NAD-binding Rossmann fold;Oxidoreductase family, C-terminal alpha/beta domain;Glyceraldehyde 3-phosphate dehydrogenase, NAD binding domain;Semialdehyde dehydrogenase, NAD binding domain	GO:0008152|metabolic process|biological_process;	K00540|--|Unclassified; Metabolism; Other enzymes	NA	NA	4.04707	2.62185	4.14176	3.48585	no
hy4_00163-RA	scaffold_0:510063:511930:-	Probable quinate permease OS=Aspergillus oryzae (strain ATCC 42149 / RIB 40) GN=qutD PE=3 SV=1	Pc13g08350 [Penicillium rubens Wisconsin 54-1255]	KOG0254|Predicted transporter (major facilitator superfamily); KOG0569|Permease of the major facilitator superfamily; KOG0255|Synaptic vesicle transporter SVOP and related transporters (major facilitator superfamily);	Major Facilitator Superfamily;Sugar (and other) transporter	GO:0055085|transmembrane transport|biological_process; GO:0016021|integral to membrane|cellular_component; GO:0019631|quinate catabolic process|biological_process; GO:0015149|hexose transmembrane transporter activity|molecular_function; GO:0008645|hexose transport|biological_process; GO:0005886|plasma membrane|cellular_component;	K08139|MFS transporter, SP family, sugar:H+ symporter|Protein Families; Cellular Processes and Signaling; Transporters [BR:ko02000]	NA	Quinate permease (Quinate transporter) - Neurospora crassa.	71.0052	72.5911	41.0933	20.4728	yes
hy4_00164-RA	scaffold_0:514283:515338:+	Quinate dehydrogenase OS=Emericella nidulans (strain FGSC A4 / ATCC 38163 / CBS 112.46 / NRRL 194 / M139) GN=qutB PE=4 SV=3	Pc13g08380 [Penicillium rubens Wisconsin 54-1255]	KOG0692|Pentafunctional AROM protein;	Shikimate / quinate 5-dehydrogenase;Shikimate dehydrogenase substrate binding domain	GO:0019631|quinate catabolic process|biological_process; GO:0016740|transferase activity|molecular_function; GO:0004764|shikimate 3-dehydrogenase (NADP+) activity|molecular_function; GO:0030266|quinate 3-dehydrogenase (NAD+) activity|molecular_function; GO:0009073|aromatic amino acid family biosynthetic process|biological_process;	K09484|quinate dehydrogenase|Metabolism; Amino Acid Metabolism; Phenylalanine, tyrosine and tryptophan biosynthesis [PATH:ko00400]	NA	NA	4.10978	5.73824	5.00294	3.72328	no
hy4_00165-RA	scaffold_0:515536:516851:-	Protein qutG OS=Emericella nidulans (strain FGSC A4 / ATCC 38163 / CBS 112.46 / NRRL 194 / M139) GN=qutG PE=3 SV=2	Pc13g08390 [Penicillium rubens Wisconsin 54-1255]	KOG2951|Inositol monophosphatase;	Inositol monophosphatase family	GO:0006020|inositol metabolic process|biological_process; GO:0097458|neuron part|cellular_component; GO:0046855|inositol phosphate dephosphorylation|biological_process; GO:0016020|membrane|cellular_component; GO:0043227|membrane-bounded organelle|cellular_component; GO:0005737|cytoplasm|cellular_component; GO:0008934|inositol monophosphate 1-phosphatase activity|molecular_function; GO:0044283|sma…	K01092|myo-inositol-1(or 4)-monophosphatase|Metabolism; Carbohydrate Metabolism; Inositol phosphate metabolism [PATH:ko00562] Metabolism; Biosynthesis of Secondary Metabolites; Streptomycin biosynthesis [PATH:ko00521] Environmental Information Processing; Signal Transduction; Phosphatidylinositol signaling system [PATH:ko04070]	NA	NA	12.7051	13.4675	7.92578	7.20895	yes
hy4_00166-RA	scaffold_0:517657:518898:-	NA	NA	NA	NA	NA	NA	NA	NA	0.493169	0.45257	1.68439	1.06261	no
hy4_00167-RA	scaffold_0:519086:521868:-	Quinate repressor protein OS=Emericella nidulans (strain FGSC A4 / ATCC 38163 / CBS 112.46 / NRRL 194 / M139) GN=qutR PE=1 SV=2	Pc13g08410 [Penicillium rubens Wisconsin 54-1255]	KOG0692|Pentafunctional AROM protein;	Type I 3-dehydroquinase;Shikimate / quinate 5-dehydrogenase;Shikimate dehydrogenase substrate binding domain;Shikimate kinase	GO:0000122|negative regulation of transcription from RNA polymerase II promoter|biological_process; GO:0019631|quinate catabolic process|biological_process; GO:0016491|oxidoreductase activity|molecular_function; GO:0005737|cytoplasm|cellular_component; GO:0003856|3-dehydroquinate synthase activity|molecular_function; GO:0005488|binding|molecular_function; GO:0009423|chorismate biosynthetic proces…	K00014|shikimate 5-dehydrogenase|Metabolism; Amino Acid Metabolism; Phenylalanine, tyrosine and tryptophan biosynthesis [PATH:ko00400]	NA	NA	12.23	10.5805	16.5337	17.8179	yes
hy4_00168-RA	scaffold_0:522584:525396:+	Quinic acid utilization activator OS=Emericella nidulans (strain FGSC A4 / ATCC 38163 / CBS 112.46 / NRRL 194 / M139) GN=qutA PE=4 SV=2	Pc13g08420 [Penicillium rubens Wisconsin 54-1255]	TWOG0419|Unnamed protein; TWOG0416|Unnamed protein;	Fungal specific transcription factor domain;Fungal Zn(2)-Cys(6) binuclear cluster domain	GO:0001077|RNA polymerase II core promoter proximal region sequence-specific DNA binding transcription factor activity involved in positive regulation of transcription|molecular_function; GO:2000218|negative regulation of invasive growth in response to glucose limitation|biological_process; GO:0019631|quinate catabolic process|biological_process; GO:0000978|RNA polymerase II core promoter proxima…	K09240|transcriptional regulatory protein CAT8|Protein Families; Genetic Information Processing; Transcription factors [BR:ko03000]	NA	NA	10.647	9.11309	10.1595	9.77308	no
hy4_00169-RA	scaffold_0:525793:526260:-	Catabolic 3-dehydroquinase OS=Penicillium rubens (strain ATCC 28089 / DSM 1075 / NRRL 1951 / Wisconsin 54-1255) GN=qutE PE=3 SV=1	Pc13g08430 [Penicillium rubens Wisconsin 54-1255]	NA	Dehydroquinase class II	GO:0003855|3-dehydroquinate dehydratase activity|molecular_function; GO:0009073|aromatic amino acid family biosynthetic process|biological_process; GO:0019631|quinate catabolic process|biological_process; GO:0046279|protocatechuate biosynthetic process|biological_process;	K03786|3-dehydroquinate dehydratase II|Metabolism; Amino Acid Metabolism; Phenylalanine, tyrosine and tryptophan biosynthesis [PATH:ko00400]	NA	NA	1.01034	0.458649	2.07558	1.13825	no
hy4_00170-RA	scaffold_0:526798:527434:-	NA	Pc13g08500 [Penicillium rubens Wisconsin 54-1255]	NA	NA	NA	NA	NA	NA	0	0	0	0	no
hy4_00171-RA	scaffold_0:529437:532796:-	NA	Pc13g08500 [Penicillium rubens Wisconsin 54-1255]	NA	NA	NA	NA	NA	NA	2.76927	2.81826	8.29327	8.64237	yes
hy4_00172-RA	scaffold_0:534267:534593:-	Glutaredoxin-like protein C5orf63 homolog OS=Mus musculus PE=1 SV=1	Pc13g08490 [Penicillium rubens Wisconsin 54-1255]	NA	Glutaredoxin-like domain (DUF836);Glutaredoxin	GO:0005739|mitochondrion|cellular_component;	NA	NA	NA	121.108	132.478	331.075	402.041	yes
hy4_00173-RA	scaffold_0:534820:535989:+	Cysteine and histidine-rich domain-containing protein 1 OS=Macaca fascicularis GN=CHORDC1 PE=2 SV=1	Pc13g08480 [Penicillium rubens Wisconsin 54-1255]	KOG1667|Zn2+-binding protein Melusin/RAR1, contains CHORD domain; KOG1309|Suppressor of G2 allele of skp1;	CHORD;CS domain	GO:2000026|regulation of multicellular organismal development|biological_process; GO:0048519|negative regulation of biological process|biological_process; GO:0043234|protein complex|cellular_component; GO:0046872|metal ion binding|molecular_function; GO:0051298|centrosome duplication|biological_process; GO:0051128|regulation of cellular component organization|biological_process; GO:0009408|respon…	NA	NA	NA	150.692	205.935	307.932	421.222	yes
hy4_00174-RA	scaffold_0:537476:539086:+	Ethanolamine kinase 1 OS=Mus musculus GN=Etnk1 PE=1 SV=2	Pc13g08470 [Penicillium rubens Wisconsin 54-1255]	KOG4720|Ethanolamine kinase; KOG2686|Choline kinase;	Phosphotransferase enzyme family;Choline/ethanolamine kinase	GO:0048731|system development|biological_process; GO:0016301|kinase activity|molecular_function; GO:0005515|protein binding|molecular_function; GO:0016020|membrane|cellular_component; GO:0016773|phosphotransferase activity, alcohol group as acceptor|molecular_function; GO:0046474|glycerophospholipid biosynthetic process|biological_process; GO:0005737|cytoplasm|cellular_component; GO:0044281|small…	K00894|ethanolamine kinase|Metabolism; Lipid Metabolism; Glycerophospholipid metabolism [PATH:ko00564]	NA	NA	53.3161	61.4306	55.4785	65.5474	no
hy4_00175-RA	scaffold_0:541956:543539:-	Acriflavine sensitivity control protein acr-2 OS=Neurospora crassa (strain ATCC 24698 / 74-OR23-1A / CBS 708.71 / DSM 1257 / FGSC 987) GN=acr-2 PE=3 SV=3	Pc13g08450 [Penicillium rubens Wisconsin 54-1255]	TWOG0418|Unnamed protein; LSE2304|Y Unnamed protein;	Fungal specific transcription factor domain;Fungal Zn(2)-Cys(6) binuclear cluster domain	NA	NA	EAA64957.1|[Aspergillus nidulans FGSC A4]	NA	4.5901	3.60196	13.2194	10.2298	yes
hy4_00176-RA	scaffold_0:546627:547193:+	NA	Pc13g08500 [Penicillium rubens Wisconsin 54-1255]	NA	NA	NA	NA	NA	NA	0.454311	0.319152	0.858797	2.71443	no
hy4_00177-RA	scaffold_0:548941:550144:-	Arsenical-resistance protein Acr3 OS=Corynebacterium glutamicum (strain ATCC 13032 / DSM 20300 / JCM 1318 / LMG 3730 / NCIMB 10025) GN=acr3 PE=1 SV=2	Pc13g08540 [Penicillium rubens Wisconsin 54-1255]	NA	Sodium Bile acid symporter family	GO:0015104|antimonite transmembrane transporter activity|molecular_function; GO:0015700|arsenite transport|biological_process; GO:0005886|plasma membrane|cellular_component; GO:0015699|antimonite transport|biological_process; GO:0015105|arsenite transmembrane transporter activity|molecular_function; GO:0015297|antiporter activity|molecular_function;	K03325|arsenite transporter, ACR3 family|Environmental Information Processing; Membrane Transport; Other ion-coupled transporters	NA	Arsenite efflux pump ACR3 and related permeases OS=Corynebacterium glutamicum (strain ATCC 13032 / DSM 20300 / JCM 1318 / LMG 3730 / NCIMB 10025) GN=Cgl1510 PE=4 SV=1	9.28164	9.39993	2.827	1.28724	yes
hy4_00178-RA	scaffold_0:550612:551174:+	NA	Pc13g08550 [Penicillium rubens Wisconsin 54-1255]	KOG3772|M-phase inducer phosphatase;	Rhodanese-like domain	NA	K00540|--|Unclassified; Metabolism; Other enzymes	NA	NA	21.1825	17.1856	15.5007	9.53043	no
hy4_00179-RA	scaffold_0:551781:552032:-	NA	NA	NA	NA	NA	NA	NA	NA	0	0	0	0	no
hy4_00180-RA	scaffold_0:552444:553380:+	NA	Pc13g08560 [Penicillium rubens Wisconsin 54-1255]	NA	Domain of unknown function (DUF3425)	NA	NA	NA	NA	3.55457	2.98897	6.70873	4.80952	no
hy4_00181-RA	scaffold_0:553441:554698:-	Retinol dehydrogenase 14 OS=Homo sapiens GN=RDH14 PE=1 SV=1	Pc13g08570 [Penicillium rubens Wisconsin 54-1255]	KOG1208|Dehydrogenases with different specificities (related to short-chain alcohol dehydrogenases); KOG1207|Diacetyl reductase/L-xylulose reductase; KOG1204|Predicted dehydrogenase; KOG1205|Predicted dehydrogenase;	short chain dehydrogenase;KR domain	GO:0009605|response to external stimulus|biological_process; GO:0005515|protein binding|molecular_function; GO:0010842|retina layer formation|biological_process; GO:0065008|regulation of biological quality|biological_process; GO:0009507|chloroplast|cellular_component; GO:0042462|eye photoreceptor cell development|biological_process; GO:0052650|NADP-retinol dehydrogenase activity|molecular_functio…	K00540|--|Unclassified; Metabolism; Other enzymes	Clame_scaffold8-4.115|[Cladonia metacorallifera]	NA	0	0	0	0	no
hy4_00182-RA	scaffold_0:555791:556774:-	NA	hypothetical protein [Penicillium rubens Wisconsin 54-1255]	NA	NA	NA	NA	NA	NA	39.1634	29.501	16.5226	9.01347	yes
hy4_00183-RA	scaffold_0:559971:560326:-	NA	NA	NA	NA	NA	NA	NA	NA	0	0	3.65617	0	no
hy4_00184-RA	scaffold_0:561045:562130:-	NA	Pc13g08600 [Penicillium rubens Wisconsin 54-1255]	NA	14-3-3 protein	NA	NA	NA	14-3-3 protein OS=Glarea lozoyensis (strain ATCC 20868 / MF5171) GN=GLAREA_10264 PE=4 SV=1	2.59115	3.4436	1.69467	1.85167	no
hy4_00185-RA	scaffold_0:564062:565998:-	Endopolyphosphatase OS=Neurospora crassa (strain ATCC 24698 / 74-OR23-1A / CBS 708.71 / DSM 1257 / FGSC 987) GN=epp-1 PE=3 SV=3	Pc13g08610 [Penicillium rubens Wisconsin 54-1255]	KOG3770|Acid sphingomyelinase and PHM5 phosphate metabolism protein;	Calcineurin-like phosphoesterase	GO:0006798|polyphosphate catabolic process|biological_process; GO:0000329|fungal-type vacuole membrane|cellular_component; GO:0000298|endopolyphosphatase activity|molecular_function; GO:0005576|extracellular region|cellular_component; GO:0005829|cytosol|cellular_component; GO:0044238|primary metabolic process|biological_process; GO:0004309|exopolyphosphatase activity|molecular_function; GO:000411…	K06018|--|Unclassified; Metabolism; Other enzymes	NA	NA	51.4423	55.2115	96.4479	98.6956	yes
hy4_00186-RA	scaffold_0:568393:569596:-	NA	hypothetical protein AN8939.2 [Aspergillus nidulans FGSC A4]	NA	NA	NA	NA	NA	NA	5.17157	4.85493	7.47414	7.07488	no
hy4_00187-RA	scaffold_0:573047:575198:+	Lactose permease OS=Kluyveromyces lactis (strain ATCC 8585 / CBS 2359 / DSM 70799 / NBRC 1267 / NRRL Y-1140 / WM37) GN=LAC12 PE=3 SV=1	Pc13g08630 [Penicillium rubens Wisconsin 54-1255]	KOG0254|Predicted transporter (major facilitator superfamily); KOG0569|Permease of the major facilitator superfamily; KOG0255|Synaptic vesicle transporter SVOP and related transporters (major facilitator superfamily);	Major Facilitator Superfamily;Sugar (and other) transporter	GO:0055085|transmembrane transport|biological_process; GO:0015149|hexose transmembrane transporter activity|molecular_function; GO:0008645|hexose transport|biological_process; GO:0044464|cell part|cellular_component; GO:0016020|membrane|cellular_component;	K08139|MFS transporter, SP family, sugar:H+ symporter|Protein Families; Cellular Processes and Signaling; Transporters [BR:ko02000]	NA	Putative uncharacterized protein OS=Neurospora crassa (strain ATCC 24698 / 74-OR23-1A / CBS 708.71 / DSM 1257 / FGSC 987) GN=NCU00801 PE=3 SV=1	32.8699	33.7743	60.8714	42.91	yes
hy4_00188-RA	scaffold_0:575881:576848:-	NA	carboxylesterase, putative [Talaromyces stipitatus ATCC 10500]	NA	Carboxylesterase family	NA	NA	NA	NA	0.220997	0.154217	0	0.135689	no
hy4_00189-RA	scaffold_0:583734:584960:-	NA	Pc21g21470 [Penicillium rubens Wisconsin 54-1255]	NA	N-Acetylglucosaminyltransferase-IV (GnT-IV) conserved region	NA	NA	NA	NA	80.5827	98.3267	57.7486	57.3342	yes
hy4_00190-RA	scaffold_0:586092:588389:+	NA	Pc21g21450 [Penicillium rubens Wisconsin 54-1255]	NA	NA	NA	NA	NA	NA	0.0735753	0.0505	0.0983863	0.0454184	no
hy4_00191-RA	scaffold_0:589202:591083:-	L-sorbose 1-dehydrogenase OS=Gluconobacter oxydans PE=3 SV=1	Pc13g08640 [Penicillium rubens Wisconsin 54-1255]	KOG1238|Glucose dehydrogenase/choline dehydrogenase/mandelonitrile lyase (GMC oxidoreductase family);	FAD dependent oxidoreductase;FAD binding domain;GMC oxidoreductase;GMC oxidoreductase;Lycopene cyclase protein;NAD(P)-binding Rossmann-like domain	NA	K00108|choline dehydrogenase|Metabolism; Amino Acid Metabolism; Glycine, serine and threonine metabolism [PATH:ko00260]	maker-Caloplaca_flavorubescens_scaffold_19-augustus-gene-2.67.2-|mRNA-1 [Caloplaca flavorubescens]	NA	7.48079	6.94411	7.51649	8.05196	no
hy4_00192-RA	scaffold_0:593621:593904:-	NA	NA	NA	NA	NA	NA	NA	NA	0	0	39.9633	0	no
hy4_00193-RA	scaffold_0:594589:596413:+	Amine oxidase [flavin-containing] A OS=Sus scrofa GN=MAOA PE=2 SV=1	conserved hypothetical protein [Aspergillus terreus NIH2624]	KOG0029|Amine oxidase; KOG0685|Flavin-containing amine oxidase;	Flavin containing amine oxidoreductase;FAD dependent oxidoreductase;FAD binding domain;FAD binding domain;FAD dependent oxidoreductase;Glucose inhibited division protein A;HI0933-like protein;Lycopene cyclase protein;NAD(P)-binding Rossmann-like domain;Pyridine nucleotide-disulphide oxidoreductase;Pyridine nucleotide-disulphide oxidoreductase;Endoribonuclease L-PSP;Thi4 family	GO:0044763|single-organism cellular process|biological_process; GO:1901363|heterocyclic compound binding|molecular_function; GO:1901160|primary amino compound metabolic process|biological_process; GO:0097164|ammonium ion metabolic process|biological_process; GO:0006584|catecholamine metabolic process|biological_process; GO:0016491|oxidoreductase activity|molecular_function; GO:0031966|mitochondri…	K00274|monoamine oxidase|Metabolism; Amino Acid Metabolism; Glycine, serine and threonine metabolism [PATH:ko00260] Metabolism; Amino Acid Metabolism; Histidine metabolism [PATH:ko00340] Metabolism; Amino Acid Metabolism; Tyrosine metabolism [PATH:ko00350] Metabolism; Amino Acid Metabolism; Phenylalanine metabolism [PATH:ko00360] Metabolism; Amino Acid Metabolism; Tryptophan metabolism [PATH:ko00…	NA	NA	4.01313	3.69081	1.90422	0.551133	yes
hy4_00194-RA	scaffold_0:596628:598841:-	NA	hypothetical protein AOR_1_512144 [Aspergillus oryzae RIB40]	NA	NA	NA	NA	NA	NA	11.6504	9.92753	12.5365	9.07509	no
hy4_00195-RA	scaffold_0:599290:600680:+	NA	taurine catabolism dioxygenase TauD [Aspergillus niger CBS 513.88]	NA	Taurine catabolism dioxygenase TauD, TfdA family	NA	NA	EEA26647.1|[Penicillium marneffei]	NA	3.98415	3.66762	6.62444	5.42722	no
hy4_00196-RA	scaffold_0:600872:602332:-	Trichothecene 3-O-acetyltransferase OS=Saccharomyces cerevisiae (strain ATCC 204508 / S288c) GN=AYT1 PE=3 SV=1	Pc13g08680 [Penicillium rubens Wisconsin 54-1255]	TWOG0156|Predicted anthranilate N-hydroxycinnamoyl/benzoyltransferase;	Transferase family	NA	NA	NA	NA	0	0.0851638	0.142361	0.152061	no
hy4_00197-RA	scaffold_0:602975:610964:-	Highly reducing polyketide synthase azaB OS=Aspergillus niger (strain ATCC 1015 / CBS 113.46 / FGSC A1144 / LSHB Ac4 / NCTC 3858a / NRRL 328 / USDA 3528.7) GN=azaB PE=1 SV=1	Pc13g08690 [Penicillium rubens Wisconsin 54-1255]	KOG1202|Animal-type fatty acid synthase and related proteins; KOG1394|3-oxoacyl-(acyl-carrier-protein) synthase (I and II); KOG1198|Zinc-binding oxidoreductase; KOG1197|Predicted quinone oxidoreductase; KOG0022|Alcohol dehydrogenase, class III; KOG0025|Zn2+-binding dehydrogenase (nuclear receptor binding factor-1);	Acyl transferase domain;Alcohol dehydrogenase GroES-like domain;short chain dehydrogenase;Zinc-binding dehydrogenase;Zinc-binding dehydrogenase;Beta-ketoacyl synthase, N-terminal domain;Beta-ketoacyl synthase, C-terminal domain;KR domain;Methyltransferase domain;Methyltransferase domain;Methyltransferase domain;Methyltransferase domain;Methyltransferase domain;Phosphopantetheine attachment site;P…	GO:0006732|coenzyme metabolic process|biological_process; GO:0046128|purine ribonucleoside metabolic process|biological_process; GO:0008610|lipid biosynthetic process|biological_process; GO:0008168|methyltransferase activity|molecular_function; GO:0016747|transferase activity, transferring acyl groups other than amino-acyl groups|molecular_function; GO:0016491|oxidoreductase activity|molecular_fu…	K00680|--|Metabolism; Lipid Metabolism; Glycerophospholipid metabolism [PATH:ko00564] Metabolism; Amino Acid Metabolism; Lysine degradation [PATH:ko00310] Metabolism; Amino Acid Metabolism; Histidine metabolism [PATH:ko00340] Metabolism; Amino Acid Metabolism; Tyrosine metabolism [PATH:ko00350] Metabolism; Amino Acid Metabolism; Phenylalanine metabolism [PATH:ko00360] Metabolism; Biosynthesis of …	NA	NA	25.6713	13.7825	46.2751	37.9091	yes
hy4_00198-RA	scaffold_0:611712:612588:+	Esterase FUS5 OS=Gibberella moniliformis (strain M3125 / FGSC 7600) GN=FUS5 PE=3 SV=1	Pc13g08700 [Penicillium rubens Wisconsin 54-1255]	KOG2551|Phospholipase/carboxyhydrolase;	Alpha/beta hydrolase family;Serine hydrolase (FSH1)	NA	K00287|dihydrofolate reductase|Metabolism; Metabolism of Cofactors and Vitamins; Folate biosynthesis [PATH:ko00790] Metabolism; Metabolism of Cofactors and Vitamins; One carbon pool by folate [PATH:ko00670]	NA	NA	45.6671	37.0152	37.0224	37.0914	no
hy4_00199-RA	scaffold_0:612683:613514:-	NA	hypothetical protein AOR_1_458074 [Aspergillus oryzae RIB40]	NA	Plexin repeat	NA	NA	NA	NA	13.5837	8.61241	38.2946	47.5362	yes
hy4_00200-RA	scaffold_0:614077:615017:-	Endosomal protein P24B OS=Saccharomyces cerevisiae (strain ATCC 204508 / S288c) GN=EMP24 PE=1 SV=1	Pc13g08710 [Penicillium rubens Wisconsin 54-1255]	KOG1692|Putative cargo transport protein EMP24 (p24 protein family); KOG1691|emp24/gp25L/p24 family of membrane trafficking proteins; KOG1693|emp24/gp25L/p24 family of membrane trafficking proteins; KOG1690|emp24/gp25L/p24 family of membrane trafficking proteins; KOG3287|Membrane trafficking protein, emp24/gp25L/p24 family;	emp24/gp25L/p24 family/GOLD	GO:0006461|protein complex assembly|biological_process; GO:0098796| -- | -- ; GO:0030134|ER to Golgi transport vesicle|cellular_component; GO:0005783|endoplasmic reticulum|cellular_component; GO:0010256|endomembrane system organization|biological_process; GO:0035964|COPI-coated vesicle budding|biological_process; GO:0072358|cardiovascular system development|biological_process; GO:0000139|Golgi me…	K01529|--|Metabolism; Carbohydrate Metabolism; Starch and sucrose metabolism [PATH:ko00500] Metabolism; Metabolism of Cofactors and Vitamins; Folate biosynthesis [PATH:ko00790]	NA	Transmembrane emp24 domain-containing protein 2 OS=Homo sapiens GN=TMED2 PE=1 SV=1	122.382	114.394	160.83	169.206	no
hy4_00201-RA	scaffold_0:616013:617721:-	FAD-linked oxidoreductase azaL OS=Aspergillus niger (strain ATCC 1015 / CBS 113.46 / FGSC A1144 / LSHB Ac4 / NCTC 3858a / NRRL 328 / USDA 3528.7) GN=azaL PE=2 SV=2	hypothetical protein AN5258.2 [Aspergillus nidulans FGSC A4]	LSE0347|A Predicted berberine bridge enzyme/FAD-binding oxidoreductase;	Berberine and berberine like;FAD binding domain	GO:0003824|catalytic activity|molecular_function;	K00309|--|Unclassified; Metabolism; Other enzymes	AFL2G_00556|[Aspergillus flavus]	NA	2.10523	1.14714	4.91701	4.24567	yes
hy4_00202-RA	scaffold_0:619359:620618:+	Zinc-type alcohol dehydrogenase-like protein C2E1P3.01 OS=Schizosaccharomyces pombe (strain 972 / ATCC 24843) GN=SPAC2E1P3.01 PE=3 SV=1	hypothetical protein PFICI_02282 [Pestalotiopsis fici W106-1]	KOG1198|Zinc-binding oxidoreductase; KOG1196|Predicted NAD-dependent oxidoreductase; KOG0025|Zn2+-binding dehydrogenase (nuclear receptor binding factor-1); KOG1202|Animal-type fatty acid synthase and related proteins;	Alcohol dehydrogenase GroES-like domain;Zinc-binding dehydrogenase;Zinc-binding dehydrogenase	GO:0003676|nucleic acid binding|molecular_function; GO:0042221|response to chemical stimulus|biological_process; GO:0044699|single-organism process|biological_process; GO:0016491|oxidoreductase activity|molecular_function; GO:0043167|ion binding|molecular_function; GO:0000166|nucleotide binding|molecular_function; GO:0008152|metabolic process|biological_process; GO:0050662|coenzyme binding|molecu…	K00001|alcohol dehydrogenase|Metabolism; Carbohydrate Metabolism; Glycolysis / Gluconeogenesis [PATH:ko00010] Metabolism; Lipid Metabolism; Fatty acid metabolism [PATH:ko00071] Metabolism; Lipid Metabolism; Bile acid biosynthesis [PATH:ko00120] Metabolism; Lipid Metabolism; Glycerolipid metabolism [PATH:ko00561] Metabolism; Amino Acid Metabolism; Tyrosine metabolism [PATH:ko00350] Metabolism; Xen…	2325_t|[Ascocoryne sarcoides NRRL50072]	NA	4.85826	7.2539	12.998	18.7707	yes
hy4_00203-RA	scaffold_0:621747:623069:-	NA	hypothetical protein AN5259.2 [Aspergillus nidulans FGSC A4]	NA	NA	NA	NA	NA	NA	2.30462	1.91116	3.07905	1.55455	no
hy4_00204-RA	scaffold_0:624312:631073:-	NA	Pc13g08720 [Penicillium rubens Wisconsin 54-1255]	NA	Intermediate filament protein	GO:0051234|establishment of localization|biological_process; GO:0000902|cell morphogenesis|biological_process; GO:0009888|tissue development|biological_process; GO:0007507|heart development|biological_process; GO:0008152|metabolic process|biological_process; GO:0007420|brain development|biological_process; GO:0022607|cellular component assembly|biological_process; GO:0055002|striated muscle cell …	NA	NA	NA	20.0936	16.8185	31.1917	25.3402	yes
hy4_00205-RA	scaffold_0:632694:633772:-	Glucan 1,3-beta-glucosidase ARB_02797 OS=Arthroderma benhamiae (strain ATCC MYA-4681 / CBS 112371) GN=ARB_02797 PE=1 SV=1	Pc13g08730 [Penicillium rubens Wisconsin 54-1255]	TWOG0442|Unnamed protein; LSE0111|A beta-1, 3 glucanase;	Glycosyl hydrolases family 17	GO:0042973|glucan endo-1,3-beta-D-glucosidase activity|molecular_function; GO:0009277|fungal-type cell wall|cellular_component; GO:0044406|adhesion to host|biological_process; GO:0031505|fungal-type cell wall organization|biological_process; GO:0042124|1,3-beta-glucanosyltransferase activity|molecular_function; GO:0044010|single-species biofilm formation|biological_process; GO:0008152|metabolic p…	K01210|glucan 1,3-beta-glucosidase|Metabolism; Carbohydrate Metabolism; Starch and sucrose metabolism [PATH:ko00500]	NA	NdvB OS=Pseudomonas aeruginosa (strain ATCC 15692 / PAO1 / 1C / PRS 101 / LMG 12228) GN=ndvB PE=4 SV=1	209.309	211.242	166.963	163.203	no
hy4_00206-RA	scaffold_0:635691:637346:-	Nucleoporin GLE1 OS=Chaetomium thermophilum (strain DSM 1495 / CBS 144.50 / IMI 039719) GN=GLE1 PE=3 SV=1	Pc13g08750 [Penicillium rubens Wisconsin 54-1255]	KOG2412|Nuclear-export-signal (NES)-containing protein/polyadenylated-RNA export factor;	GLE1-like protein	NA	NA	NA	Nucleoporin GLE1 OS=Chaetomium thermophilum (strain DSM 1495 / CBS 144.50 / IMI 039719) GN=GLE1 PE=3 SV=1	21.1951	19.3101	17.8218	17.0851	no
hy4_00207-RA	scaffold_0:639854:644260:+	Virulence protein SSD1 OS=Candida albicans (strain SC5314 / ATCC MYA-2876) GN=SSD1 PE=2 SV=2	Pc13g08760 [Penicillium rubens Wisconsin 54-1255]	KOG2102|Exosomal 3'-5' exoribonuclease complex, subunit Rrp44/Dis3;	RNB domain	GO:0008298|intracellular mRNA localization|biological_process; GO:0048027|mRNA 5'-UTR binding|molecular_function; GO:0004540|ribonuclease activity|molecular_function; GO:0090501|RNA phosphodiester bond hydrolysis|biological_process; GO:0017148|negative regulation of translation|biological_process; GO:0000900|translation repressor activity, nucleic acid binding|molecular_function; GO:0003730|mRNA …	K01149|--|Unclassified; Metabolism; Other enzymes	NA	NA	64.8873	52.3578	87.2794	85.9754	yes
hy4_00208-RA	scaffold_0:645410:646906:-	Ubiquitin-conjugating enzyme E2 S-C OS=Xenopus laevis GN=ube2s-c PE=2 SV=1	Pc13g08770 [Penicillium rubens Wisconsin 54-1255]	KOG0423|Ubiquitin-protein ligase; KOG0418|Ubiquitin-protein ligase; KOG0416|Ubiquitin-protein ligase; KOG0417|Ubiquitin-protein ligase; KOG0419|Ubiquitin-protein ligase; KOG0420|Ubiquitin-protein ligase; KOG0425|Ubiquitin-protein ligase; KOG0421|Ubiquitin-protein ligase; KOG0424|Ubiquitin-protein ligase; KOG0426|Ubiquitin-protein ligase; KOG0422|Ubiquitin-protein ligase; KOG0895|Ubiquitin-conjuga…	Prokaryotic E2 family B;Ubiquitin-conjugating enzyme	GO:0070979|protein K11-linked ubiquitination|biological_process; GO:0070534|protein K63-linked ubiquitination|biological_process; GO:0000166|nucleotide binding|molecular_function; GO:0010994|free ubiquitin chain polymerization|biological_process; GO:0044314|protein K27-linked ubiquitination|biological_process; GO:0005680|anaphase-promoting complex|cellular_component; GO:0005737|cytoplasm|cellular…	K10583|ubiquitin-conjugating enzyme E2 S|Genetic Information Processing; Folding, Sorting and Degradation; Ubiquitin mediated proteolysis [PATH:ko04120] Protein Families; Genetic Information Processing; Ubiquitin enzymes [BR:ko04121]	Clame_scaffold8-4.115|[Cladonia metacorallifera]	Ubiquitin conjugating enzyme E2, putative OS=Plasmodium falciparum (isolate 3D7) GN=PFL0190w PE=3 SV=1	15.4268	19.1652	10.816	14.3154	no
hy4_00209-RA	scaffold_0:648824:649446:-	NA	hypothetical protein [Penicillium rubens Wisconsin 54-1255]	NA	NA	NA	NA	NA	NA	1814.71	2248.03	552.624	664.057	yes
hy4_00210-RA	scaffold_0:651418:651963:-	NA	Pc13g08790 [Penicillium rubens Wisconsin 54-1255]	NA	Membrane magnesium transporter	NA	K08741|DNA mismatch repair protein MSH5|Genetic Information Processing; Replication and Repair; Other replication, recombination and repair proteins	NA	Putative uncharacterized protein OS=Leptosphaeria maculans (strain JN3 / isolate v23.1.3 / race Av1-4-5-6-7-8) GN=LEMA_P052740.1 PE=4 SV=1	65.4983	55.3171	69.9144	62.8967	no
hy4_00211-RA	scaffold_0:654004:655053:-	Ankyrin-3 OS=Mus musculus GN=Ank3 PE=1 SV=1	ankyrin repeat-containing protein, putative [Talaromyces stipitatus ATCC 10500]	KOG4177|Ankyrin; KOG0504|FOG: Ankyrin repeat; KOG0502|Integral membrane ankyrin-repeat protein Kidins220 (protein kinase D substrate); KOG1082|Histone H3 (Lys9) methyltransferase SUV39H1/Clr4, required for transcriptional silencing; KOG0509|Ankyrin repeat and DHHC-type Zn-finger domain containing proteins; TWOG0101|Death-associated protein kinase 1, contains Ank-repeats and DEATH domain; KOG0192|…	Ankyrin repeat;Ankyrin repeats (3 copies);Ankyrin repeat;Ankyrin repeats (many copies);Ankyrin repeats (many copies)	GO:0048193|Golgi vesicle transport|biological_process; GO:0009653|anatomical structure morphogenesis|biological_process; GO:0023051|regulation of signaling|biological_process; GO:0043231|intracellular membrane-bounded organelle|cellular_component; GO:0086070|SA node cell to atrial cardiac muscle cell communication|biological_process; GO:0051924|regulation of calcium ion transport|biological_proce…	K10380|ankyrin|Protein Families; Cellular Processes and Signaling; Cytoskeleton proteins [BR:ko04812]	EEA28139.1|[Penicillium marneffei]	Ankyrin-1 OS=Homo sapiens GN=ANK1 PE=1 SV=3	0.787383	1.0277	1.05562	1.02277	no
hy4_00212-RA	scaffold_0:656100:657121:-	Elongation factor 1-beta OS=Schizosaccharomyces pombe (strain 972 / ATCC 24843) GN=tef5 PE=2 SV=1	Pc13g08810 [Penicillium rubens Wisconsin 54-1255]	KOG1668|Elongation factor 1 beta/delta chain;	Eukaryotic elongation factor 1 beta central acidic region;EF-1 guanine nucleotide exchange domain;Glutathione S-transferase, C-terminal domain;Glutathione S-transferase, C-terminal domain	GO:0009299|mRNA transcription|biological_process; GO:0004871|signal transducer activity|molecular_function; GO:0033613|activating transcription factor binding|molecular_function; GO:0008135|translation factor activity, nucleic acid binding|molecular_function; GO:0010941|regulation of cell death|biological_process; GO:0006414|translational elongation|biological_process; GO:0043123|positive regulat…	K03232|elongation factor EF-1 beta subunit|Protein Families; Genetic Information Processing; Translation factors [BR:ko03012]	NA	NA	1893.24	2202.52	1324.16	1607.1	no
hy4_00213-RA	scaffold_0:657540:659909:+	Heat shock protein 78, mitochondrial OS=Schizosaccharomyces pombe (strain 972 / ATCC 24843) GN=hsp78 PE=3 SV=1	Pc13g08820 [Penicillium rubens Wisconsin 54-1255]	KOG1051|Chaperone HSP104 and related ATP-dependent Clp proteases;	ATPase family associated with various cellular activities (AAA);AAA domain;AAA ATPase domain;AAA domain;AAA domain;Part of AAA domain;AAA domain (Cdc48 subfamily);AAA domain;AAA domain;AAA domain;AAA domain;AAA domain;AAA domain (dynein-related subfamily);ABC transporter;Archaeal ATPase;C-terminal, D2-small domain, of ClpB protein;Bacterial protein of unknown function (DUF853);IstB-like ATP bindi…	GO:0016887|ATPase activity|molecular_function; GO:0005759|mitochondrial matrix|cellular_component; GO:0005524|ATP binding|molecular_function; GO:0006508|proteolysis|biological_process;	K03695|ATP-dependent Clp protease ATP-binding subunit ClpB|Protein Families; Genetic Information Processing; Chaperones and folding catalysts [BR:ko03110]	NA	Chaperone protein ClpC1, chloroplastic OS=Arabidopsis thaliana GN=CLPC1 PE=1 SV=1	347.38	255.668	2150.63	2660.92	yes
hy4_00214-RA	scaffold_0:660234:663853:+	MutS protein homolog 5 OS=Homo sapiens GN=MSH5 PE=1 SV=1	Pc13g08830 [Penicillium rubens Wisconsin 54-1255]	KOG0221|Mismatch repair ATPase MSH5 (MutS family); KOG0220|Mismatch repair ATPase MSH4 (MutS family); KOG0219|Mismatch repair ATPase MSH2 (MutS family); KOG0218|Mismatch repair MSH3; TWOG1021|Mismatch repair ATPase MSH3; KOG0217|Mismatch repair ATPase MSH6 (MutS family); LSE2060|A Unnamed protein;	P-loop containing region of AAA domain;MutS domain III;MutS domain V	GO:1901363|heterocyclic compound binding|molecular_function; GO:0005515|protein binding|molecular_function; GO:0007131|reciprocal meiotic recombination|biological_process; GO:0032504|multicellular organism reproduction|biological_process; GO:0051276|chromosome organization|biological_process; GO:0019953|sexual reproduction|biological_process; GO:0044702|single organism reproductive process|biolog…	K08741|DNA mismatch repair protein MSH5|Genetic Information Processing; Replication and Repair; Other replication, recombination and repair proteins	NA	NA	5.90708	5.0069	3.62018	2.95883	yes
hy4_00215-RA	scaffold_0:664269:666199:-	Uncharacterized protein C3B8.09 OS=Schizosaccharomyces pombe (strain 972 / ATCC 24843) GN=SPBC3B8.09 PE=1 SV=1	Pc13g08850 [Penicillium rubens Wisconsin 54-1255]	KOG3118|Disrupter of silencing SAS10;	Sas10 C-terminal domain;Sas10/Utp3/C1D family	GO:0000462|maturation of SSU-rRNA from tricistronic rRNA transcript (SSU-rRNA, 5.8S rRNA, LSU-rRNA)|biological_process; GO:0044424|intracellular part|cellular_component;	NA	NA	NA	310.394	387.775	120.381	90.828	yes
hy4_00216-RA	scaffold_0:666496:667778:+	3-ketodihydrosphingosine reductase tsc10 OS=Emericella nidulans (strain FGSC A4 / ATCC 38163 / CBS 112.46 / NRRL 194 / M139) GN=tsc10 PE=3 SV=2	Pc13g08860 [Penicillium rubens Wisconsin 54-1255]	KOG1210|Predicted 3-ketosphinganine reductase; KOG1205|Predicted dehydrogenase; KOG1014|17 beta-hydroxysteroid dehydrogenase type 3, HSD17B3; KOG0725|Reductases with broad range of substrate specificities; KOG1201|Hydroxysteroid 17-beta dehydrogenase 11;	short chain dehydrogenase;Enoyl-(Acyl carrier protein) reductase;NAD dependent epimerase/dehydratase family;KR domain;NADH(P)-binding;Tetrahydrofolate dehydrogenase/cyclohydrolase, NAD(P)-binding domain	GO:0044249|cellular biosynthetic process|biological_process; GO:1901576|organic substance biosynthetic process|biological_process; GO:0006687|glycosphingolipid metabolic process|biological_process; GO:0044425|membrane part|cellular_component; GO:0044281|small molecule metabolic process|biological_process; GO:0047560|3-dehydrosphinganine reductase activity|molecular_function; GO:0005783|endoplasmi…	K00540|--|Unclassified; Metabolism; Other enzymes	NA	NA	19.2652	19.498	21.1108	24.1986	no
hy4_00217-RA	scaffold_0:668369:669440:+	NA	Pc13g08870 [Penicillium rubens Wisconsin 54-1255]	KOG0873|C-4 sterol methyl oxidase;	Fatty acid hydroxylase superfamily	NA	K03321|sulfate permease, SulP family|Environmental Information Processing; Membrane Transport; Other ion-coupled transporters	NA	NA	26.2551	21.2081	53.5686	75.352	yes
hy4_00218-RA	scaffold_0:670454:671431:-	60S ribosomal protein L6-B OS=Saccharomyces cerevisiae (strain ATCC 204508 / S288c) GN=RPL6B PE=1 SV=4	Pc13g08880 [Penicillium rubens Wisconsin 54-1255]	KOG1694|60s ribosomal protein L6; KOG0169|Phosphoinositide-specific phospholipase C;	Ribosomal protein L6e	GO:0005925|focal adhesion|cellular_component; GO:0009735|response to cytokinin stimulus|biological_process; GO:0008340|determination of adult lifespan|biological_process; GO:0044763|single-organism cellular process|biological_process; GO:0005515|protein binding|molecular_function; GO:0019058|viral life cycle|biological_process; GO:0002181|cytoplasmic translation|biological_process; GO:0044822| --…	K02934|large subunit ribosomal protein L6e|Genetic Information Processing; Translation; Ribosome [PATH:ko03010] Protein Families; Genetic Information Processing; Ribosome [BR:ko03011]	NA	NA	836.056	953.39	627.254	451.897	yes
hy4_00219-RA	scaffold_0:671846:673168:+	Proteasomal ubiquitin receptor ADRM1 OS=Homo sapiens GN=ADRM1 PE=1 SV=2	Pc13g08890 [Penicillium rubens Wisconsin 54-1255]	KOG3037|Cell membrane glycoprotein;	Proteasome complex subunit Rpn13 ubiquitin receptor	GO:0046331|lateral inhibition|biological_process; GO:0005515|protein binding|molecular_function; GO:0005737|cytoplasm|cellular_component; GO:0006511|ubiquitin-dependent protein catabolic process|biological_process; GO:0005886|plasma membrane|cellular_component; GO:0005634|nucleus|cellular_component; GO:0005838|proteasome regulatory particle|cellular_component;	K06691|26S proteasome regulatory subunit N13|Genetic Information Processing; Folding, Sorting and Degradation; Proteasome [PATH:ko03050]	NA	NA	138.561	160.61	137.473	195.245	no
hy4_00220-RA	scaffold_0:673727:680237:+	Calcium-channel protein cch1 OS=Schizosaccharomyces pombe (strain 972 / ATCC 24843) GN=cch1 PE=3 SV=1	Pc13g08900 [Penicillium rubens Wisconsin 54-1255]	KOG2301|Voltage-gated Ca2+ channels, alpha1 subunits; KOG2302|T-type voltage-gated Ca2+ channel, pore-forming alpha1I subunit;	EF hand;Ion transport protein	GO:0005248|voltage-gated sodium channel activity|molecular_function; GO:0098796| -- | -- ; GO:0043269|regulation of ion transport|biological_process; GO:0033555|multicellular organismal response to stress|biological_process; GO:0086010|membrane depolarization involved in regulation of action potential|biological_process; GO:0016021|integral to membrane|cellular_component; GO:0043005|neuron projec…	K04849|calcium channel, voltage-dependent, N type, alpha 1B subunit|Environmental Information Processing; Signal Transduction; MAPK signaling pathway [PATH:ko04010] Environmental Information Processing; Signal Transduction; Calcium signaling pathway [PATH:ko04020] Cellular Processes; Sensory System; Taste transduction [PATH:ko04742] Human Diseases; Metabolic Disorders; Type II diabetes mellitus […	NA	High-affinity cell membrane calcium channel OS=Cryptococcus neoformans var. grubii GN=CCH1 PE=4 SV=1	32.768	33.3606	12.1437	9.45268	yes
hy4_00221-RA	scaffold_0:681044:681577:+	NA	Pc13g08910 [Penicillium rubens Wisconsin 54-1255]	NA	NA	NA	NA	NA	NA	38.395	22.7308	35.1999	28.7898	no
hy4_00222-RA	scaffold_0:683549:685310:-	Histone-lysine N-methyltransferase, H3 lysine-9 specific OS=Schizosaccharomyces pombe (strain 972 / ATCC 24843) GN=clr4 PE=1 SV=2	Pc13g08920 [Penicillium rubens Wisconsin 54-1255]	KOG1082|Histone H3 (Lys9) methyltransferase SUV39H1/Clr4, required for transcriptional silencing; KOG1083|Putative transcription factor ASH1/LIN-59; KOG4442|Clathrin coat binding protein/Huntingtin interacting protein HIP1, involved in regulation of endocytosis; KOG1081|Transcription factor NSD1 and related SET domain proteins; KOG1079|Transcriptional repressor EZH1; KOG1080|Histone H3 (Lys4) met…	Pre-SET motif;SET domain	GO:0042221|response to chemical stimulus|biological_process; GO:0031981|nuclear lumen|cellular_component; GO:0003690|double-stranded DNA binding|molecular_function; GO:0006974|cellular response to DNA damage stimulus|biological_process; GO:0000792|heterochromatin|cellular_component; GO:0006259|DNA metabolic process|biological_process; GO:0006342|chromatin silencing|biological_process; GO:0005515|…	K05302|histone-lysine N-methyltransferase|Metabolism; Amino Acid Metabolism; Lysine degradation [PATH:ko00310]	NA	NA	6.7392	6.66858	3.76633	2.05921	yes
hy4_00223-RA	scaffold_0:688026:691291:-	Protein kinase kin1 OS=Schizosaccharomyces pombe (strain 972 / ATCC 24843) GN=kin1 PE=1 SV=3	Pc13g08940 [Penicillium rubens Wisconsin 54-1255]	KOG0583|Serine/threonine protein kinase; KOG0586|Serine/threonine protein kinase; KOG0588|Serine/threonine protein kinase; KOG0611|Predicted serine/threonine protein kinase; KOG4717|Serine/threonine protein kinase; KOG0615|Serine/threonine protein kinase Chk2 and related proteins; KOG0032|Ca2+/calmodulin-dependent protein kinase, EF-Hand protein superfamily; KOG0690|Serine/threonine protein kinas…	Phosphotransferase enzyme family;Kinase associated domain 1;Lipopolysaccharide kinase (Kdo/WaaP) family;Kinase-like;Protein kinase domain;Protein tyrosine kinase	GO:0042221|response to chemical stimulus|biological_process; GO:0004674|protein serine/threonine kinase activity|molecular_function; GO:0048699|generation of neurons|biological_process; GO:0007169|transmembrane receptor protein tyrosine kinase signaling pathway|biological_process; GO:0043234|protein complex|cellular_component; GO:0070300|phosphatidic acid binding|molecular_function; GO:0009790|em…	K00924|--|Metabolism; Carbohydrate Metabolism; Inositol phosphate metabolism [PATH:ko00562] Metabolism; Xenobiotics Biodegradation and Metabolism; Benzoate degradation via CoA ligation [PATH:ko00632]	HCB02684.1|[Histoplasma capsulatum]	Salt overly sensitive 2 OS=Arabidopsis thaliana GN=sos2 PE=4 SV=1	64.883	83.3383	44.8181	54.5403	yes
hy4_00224-RA	scaffold_0:691901:695326:-	Sexual differentiation process protein isp4 OS=Schizosaccharomyces pombe (strain 972 / ATCC 24843) GN=isp4 PE=2 SV=2	small oligopeptide transporter [Glarea lozoyensis ATCC 20868]	KOG2262|Sexual differentiation process protein ISP4;	OPT oligopeptide transporter protein	GO:0033036|macromolecule localization|biological_process; GO:0005887|integral to plasma membrane|cellular_component; GO:0043231|intracellular membrane-bounded organelle|cellular_component; GO:0065008|regulation of biological quality|biological_process; GO:0005427|proton-dependent oligopeptide secondary active transmembrane transporter activity|molecular_function; GO:0007033|vacuole organization|b…	NA	NA	Sexual differentiation process protein isp4 - Schizosaccharomyces pombe (Fission yeast).	0.0367896	0.193801	0	0.130782	no
hy4_00225-RA	scaffold_0:696130:697818:+	NA	hypothetical protein GLAREA_02387 [Glarea lozoyensis ATCC 20868]	NA	Bacterial protein of unknown function (DUF885)	NA	K01281|X-Pro dipeptidyl-peptidase|Protein Families; Metabolism; Peptidases [BR:ko01002]	NA	NA	0.761471	0.645735	2.90917	6.23096	yes
hy4_00226-RA	scaffold_0:698808:699140:+	Glucose-repressible gene protein OS=Neurospora crassa (strain ATCC 24698 / 74-OR23-1A / CBS 708.71 / DSM 1257 / FGSC 987) GN=grg-1 PE=2 SV=1	Pc13g08950 [Penicillium rubens Wisconsin 54-1255]	NA	Protein of unknown function (DUF2823)	NA	NA	NA	NA	20441.4	28798	18860.9	23187.1	no
hy4_00227-RA	scaffold_0:701737:704659:+	Uncharacterized protein C354.08c OS=Schizosaccharomyces pombe (strain 972 / ATCC 24843) GN=SPBC354.08c PE=3 SV=1	Pc13g08960 [Penicillium rubens Wisconsin 54-1255]	KOG1134|Uncharacterized conserved protein;	Domain of unknown function DUF221;Domain of unknown function (DUF4463);Late exocytosis, associated with Golgi transport	GO:0044763|single-organism cellular process|biological_process; GO:0009536|plastid|cellular_component; GO:0005773|vacuole|cellular_component; GO:0098588| -- | -- ; GO:0050896|response to stimulus|biological_process; GO:1902582| -- | -- ; GO:0016043|cellular component organization|biological_process; GO:0044446|intracellular organelle part|cellular_component; GO:0006811|ion transport|biological_pr…	NA	NA	Similar to DUF221 domain protein OS=Botryotinia fuckeliana (strain T4) GN=BofuT4_P037330.1 PE=4 SV=1	287.952	379.11	39.6426	34.2547	yes
hy4_00228-RA	scaffold_0:705021:705797:-	Dihydrofolate reductase OS=Schizosaccharomyces pombe (strain 972 / ATCC 24843) GN=dfr1 PE=2 SV=2	dihydrofolate reductase [Capronia coronata CBS 617.96]	KOG2551|Phospholipase/carboxyhydrolase;	Phospholipase/Carboxylesterase;Alpha/beta hydrolase family;Alpha/beta hydrolase family;Esterase PHB depolymerase;Serine hydrolase (FSH1);Prolyl oligopeptidase family	NA	K00287|dihydrofolate reductase|Metabolism; Metabolism of Cofactors and Vitamins; Folate biosynthesis [PATH:ko00790] Metabolism; Metabolism of Cofactors and Vitamins; One carbon pool by folate [PATH:ko00670]	NA	NA	7.7451	9.98565	6.00115	4.14744	no
hy4_00229-RA	scaffold_0:707258:707772:+	NA	NA	NA	NA	NA	NA	NA	NA	0.997706	0	6.88492	6.20263	no
hy4_00230-RA	scaffold_0:708549:710907:+	NA	Pc13g08980 [Penicillium rubens Wisconsin 54-1255]	NA	Protein of unknown function (DUF3445)	NA	K03846|alpha-1,2-mannosyltransferase|Metabolism; Glycan Biosynthesis and Metabolism; N-Glycan biosynthesis [PATH:ko00510] Metabolism; Glycan Biosynthesis and Metabolism; Glycan structures - Biosynthesis 1 [PATH:ko01030] Protein Families; Metabolism; Glycosyltransferases [BR:ko01003]	NA	NA	2.62056	4.23174	4.401	5.54057	no
hy4_00231-RA	scaffold_0:711320:712501:-	Homoserine dehydrogenase OS=Emericella nidulans (strain FGSC A4 / ATCC 38163 / CBS 112.46 / NRRL 194 / M139) GN=AN2882 PE=1 SV=1	Pc13g08990 [Penicillium rubens Wisconsin 54-1255]	KOG0455|Homoserine dehydrogenase; LSE3883|A Predicted bifunctional aspartate kinase-homoserine dehydrogenase;	Homoserine dehydrogenase;Homoserine dehydrogenase, NAD binding domain	GO:0009088|threonine biosynthetic process|biological_process; GO:0005829|cytosol|cellular_component; GO:0009086|methionine biosynthetic process|biological_process; GO:0055114|oxidation-reduction process|biological_process; GO:0009090|homoserine biosynthetic process|biological_process; GO:0071470|cellular response to osmotic stress|biological_process; GO:0004412|homoserine dehydrogenase activity|m…	K00003|homoserine dehydrogenase|Metabolism; Amino Acid Metabolism; Glycine, serine and threonine metabolism [PATH:ko00260] Metabolism; Amino Acid Metabolism; Lysine biosynthesis [PATH:ko00300]	NA	NA	3.00341	2.62185	6.99445	5.07033	yes
hy4_00232-RA	scaffold_0:712829:714052:+	Coiled-coil domain-containing protein 174 OS=Homo sapiens GN=CCDC174 PE=1 SV=3	Pc13g09000 [Penicillium rubens Wisconsin 54-1255]	NA	Domain of unknown function (DUF4078)	NA	NA	NA	NA	28.0562	31.0786	34.9011	30.8199	no
hy4_00233-RA	scaffold_0:714533:716720:-	NA	hypothetical protein NFIA_065690 [Neosartorya fischeri NRRL 181]	NA	NA	NA	NA	NA	NA	46.2648	41.008	41.4349	28.8261	no
hy4_00234-RA	scaffold_0:720190:720621:-	Non-histone chromosomal protein 6 OS=Neosartorya fumigata (strain ATCC MYA-4609 / Af293 / CBS 101355 / FGSC A1100) GN=nhp6 PE=3 SV=1	Pc13g09020 [Penicillium rubens Wisconsin 54-1255]	KOG0381|HMG box-containing protein; KOG0526|Nucleosome-binding factor SPN, POB3 subunit; KOG0527|HMG-box transcription factor; KOG1827|Chromatin remodeling complex RSC, subunit RSC1/Polybromo and related proteins; KOG0528|HMG-box transcription factor SOX5;	HMG (high mobility group) box;HMG-box domain	GO:0051123|RNA polymerase II transcriptional preinitiation complex assembly|biological_process; GO:0031491|nucleosome binding|molecular_function; GO:0034724|DNA replication-independent nucleosome organization|biological_process; GO:0000400|four-way junction DNA binding|molecular_function; GO:0006310|DNA recombination|biological_process; GO:0005829|cytosol|cellular_component; GO:0006355|regulation…	K09272|structure-specific recognition protein 1|Protein Families; Genetic Information Processing; Transcription factors [BR:ko03000]	NA	NA	1573.17	1502.21	784.635	623.076	yes
hy4_00235-RA	scaffold_0:723342:724253:-	NA	Pc13g09030 [Penicillium rubens Wisconsin 54-1255]	NA	Centromere protein H (CENP-H)	NA	NA	NA	NA	22.4935	12.8393	14.9929	13.3618	no
hy4_00236-RA	scaffold_0:724482:728562:+	Autophagy-related protein 11 OS=Neosartorya fumigata (strain ATCC MYA-4609 / Af293 / CBS 101355 / FGSC A1100) GN=atg11 PE=3 SV=1	Pc13g09040 [Penicillium rubens Wisconsin 54-1255]	NA	Autophagy protein Apg17;Autophagy-related protein 11;Leucine-rich repeats of kinetochore protein Cenp-F/LEK1;Protein of unknown function (DUF3166);Growth-arrest specific micro-tubule binding;Laminin Domain I;Myosin tail	GO:1903008| -- | -- ; GO:0005774|vacuolar membrane|cellular_component; GO:0051649|establishment of localization in cell|biological_process; GO:1903047| -- | -- ; GO:0005198|structural molecule activity|molecular_function; GO:0043234|protein complex|cellular_component; GO:0015031|protein transport|biological_process; GO:0044430|cytoskeletal part|cellular_component; GO:0016236|macroautophagy|biolog…	K08330|autophagy-related protein 11|Genetic Information Processing; Folding, Sorting and Degradation; Regulation of autophagy [PATH:ko04140]	NA	Autophagy-related protein 11 OS=Saccharomyces cerevisiae (strain ATCC 204508 / S288c) GN=ATG11 PE=1 SV=1	12.9865	12.5982	26.4564	26.0878	yes
hy4_00237-RA	scaffold_0:729133:730188:-	NA	Pc13g09050 [Penicillium rubens Wisconsin 54-1255]	NA	NA	NA	NA	NA	NA	48.5505	49.3488	68.1271	78.7531	yes
hy4_00238-RA	scaffold_0:730602:733049:+	NA	Pc13g09060 [Penicillium rubens Wisconsin 54-1255]	NA	NA	NA	NA	NA	NA	16.4583	19.3444	22.9452	25.3747	no
hy4_00239-RA	scaffold_0:733421:734963:-	AB hydrolase superfamily protein C4A8.06c OS=Schizosaccharomyces pombe (strain 972 / ATCC 24843) GN=SPAC4A8.06c PE=3 SV=1	Pc13g09070 [Penicillium rubens Wisconsin 54-1255]	KOG1515|Arylacetamide deacetylase; KOG4388|Hormone-sensitive lipase HSL;	alpha/beta hydrolase fold;Protein of unknown function (DUF2424)	GO:0016042|lipid catabolic process|biological_process; GO:0044237|cellular metabolic process|biological_process; GO:0044424|intracellular part|cellular_component; GO:0016788|hydrolase activity, acting on ester bonds|molecular_function; GO:0005488|binding|molecular_function;	K01175|--|Unclassified; Metabolism; Other enzymes	maker-Caloplaca_flavorubescens_scaffold_0-augustus-gene-25.63-mRNA-|1 [Caloplaca flavorubescens]	NA	11.1296	11.9173	14.0752	19.7103	no
hy4_00240-RA	scaffold_0:735959:743061:+	Autoinducer 2 sensor kinase/phosphatase LuxQ OS=Vibrio cholerae serotype O1 (strain ATCC 39315 / El Tor Inaba N16961) GN=luxQ PE=1 SV=1	sensor histidine kinase/response regulator [Aspergillus niger CBS 513.88]	KOG0519|Sensory transduction histidine kinase; LSE0256|A Phytochrome;	AAA ATPase domain;AAA-like domain;GAF domain;GAF domain;GAF domain;Histidine kinase-, DNA gyrase B-, and HSP90-like ATPase;Histidine kinase-, DNA gyrase B-, and HSP90-like ATPase;His Kinase A (phospho-acceptor) domain;NACHT domain;NB-ARC domain;Protein kinase domain;Response regulator receiver domain	GO:0042542|response to hydrogen peroxide|biological_process; GO:0030435|sporulation resulting in formation of a cellular spore|biological_process; GO:0071310|cellular response to organic substance|biological_process; GO:0046777|protein autophosphorylation|biological_process; GO:0000155|phosphorelay sensor kinase activity|molecular_function; GO:0023014|signal transduction by phosphorylation|biolog…	K02486|two-component system, unclassified family, sensor kinase|Environmental Information Processing; Signal Transduction; Two-component system [PATH:ko02020] Protein Families; Metabolism; Protein kinases [BR:ko01001] Protein Families; Cellular Processes and Signaling; Two-component system [BR:ko02022]	NA	hybrid sensor histidine kinase/response regulator [Balneola vulgaris]	15.2676	10.4833	21.3642	17.2577	yes
hy4_00241-RA	scaffold_0:743340:744422:-	Allantoicase OS=Neurospora crassa (strain ATCC 24698 / 74-OR23-1A / CBS 708.71 / DSM 1257 / FGSC 987) GN=alc-1 PE=2 SV=2	allantoicase Alc [Aspergillus fumigatus Af293]	KOG4145|Allantoicase;	Allantoicase repeat	GO:0000256|allantoin catabolic process|biological_process;	K01477|allantoicase|Metabolism; Nucleotide Metabolism; Purine metabolism [PATH:ko00230]	NA	NA	15.4516	17.0326	29.44	35.7412	yes
hy4_00242-RA	scaffold_0:745573:745899:-	NA	Pc13g09100 [Penicillium rubens Wisconsin 54-1255]	NA	NA	NA	NA	NA	NA	0	2.36568	3.07382	1.74044	no
hy4_00243-RA	scaffold_0:748095:749766:-	Lactose permease OS=Kluyveromyces lactis (strain ATCC 8585 / CBS 2359 / DSM 70799 / NBRC 1267 / NRRL Y-1140 / WM37) GN=LAC12 PE=3 SV=1	MFS sugar transporter protein [Aspergillus fumigatus Af293]	KOG0254|Predicted transporter (major facilitator superfamily); KOG0569|Permease of the major facilitator superfamily; KOG0255|Synaptic vesicle transporter SVOP and related transporters (major facilitator superfamily);	Major Facilitator Superfamily;Sugar (and other) transporter	GO:0015149|hexose transmembrane transporter activity|molecular_function; GO:0008645|hexose transport|biological_process; GO:0044464|cell part|cellular_component; GO:0016020|membrane|cellular_component;	K08139|MFS transporter, SP family, sugar:H+ symporter|Protein Families; Cellular Processes and Signaling; Transporters [BR:ko02000]	NA	Putative uncharacterized protein OS=Neurospora crassa (strain ATCC 24698 / 74-OR23-1A / CBS 708.71 / DSM 1257 / FGSC 987) GN=NCU00801 PE=3 SV=1	10.9726	7.0219	40.4291	30.8007	yes
hy4_00244-RA	scaffold_0:750562:752784:+	Alpha-L-fucosidase 2 OS=Arabidopsis thaliana GN=FUC95A PE=1 SV=1	Pc13g09120 [Penicillium rubens Wisconsin 54-1255]	NA	Glycosyl hydrolase family 65, N-terminal domain	GO:0016798|hydrolase activity, acting on glycosyl bonds|molecular_function; GO:0008152|metabolic process|biological_process;	NA	NA	NA	2.67294	2.14887	10.2275	9.84774	yes
hy4_00245-RA	scaffold_0:753139:756239:+	Beta-glucosidase 1B OS=Phanerochaete chrysosporium GN=BGL1B PE=1 SV=1	Pc13g09130 [Penicillium rubens Wisconsin 54-1255]	KOG0626|Beta-glucosidase, lactase phlorizinhydrolase, and related proteins;	Acyl-coenzyme A:6-aminopenicillanic acid acyl-transferase;Glycosyl hydrolase family 1	GO:0033907|beta-D-fucosidase activity|molecular_function; GO:0005829|cytosol|cellular_component; GO:0042973|glucan endo-1,3-beta-D-glucosidase activity|molecular_function; GO:0047701|beta-L-arabinosidase activity|molecular_function; GO:0009821|alkaloid biosynthetic process|biological_process; GO:0071281|cellular response to iron ion|biological_process; GO:0004338|glucan exo-1,3-beta-glucosidase a…	K01188|beta-glucosidase|Metabolism; Carbohydrate Metabolism; Starch and sucrose metabolism [PATH:ko00500] Metabolism; Metabolism of Other Amino Acids; Cyanoamino acid metabolism [PATH:ko00460] Metabolism; Biosynthesis of Secondary Metabolites; Phenylpropanoid biosynthesis [PATH:ko00940]	NA	Beta-klotho OS=Homo sapiens GN=KLB PE=1 SV=1	11.9935	9.37511	51.3405	57.76	yes
hy4_00246-RA	scaffold_0:756577:756987:+	NA	hypothetical protein [Penicillium rubens Wisconsin 54-1255]	NA	NA	NA	NA	NA	NA	0	0	0	0	no
hy4_00247-RA	scaffold_0:757314:769425:-	Polyketide synthase-nonribosomal peptide synthetase OS=Aspergillus clavatus (strain ATCC 1007 / CBS 513.65 / DSM 816 / NCTC 3887 / NRRL 1) GN=ccsA PE=3 SV=1	putative pks-nrps protein [Neofusicoccum parvum UCRNP2]	KOG1178|Non-ribosomal peptide synthetase/alpha-aminoadipate reductase and related enzymes; KOG1202|Animal-type fatty acid synthase and related proteins; KOG1394|3-oxoacyl-(acyl-carrier-protein) synthase (I and II); KOG1176|Acyl-CoA synthetase; KOG1180|Acyl-CoA synthetase; KOG1256|Long-chain acyl-CoA synthetases (AMP-forming); KOG1177|Long chain fatty acid acyl-CoA ligase; KOG1221|Acyl-CoA reducta…	3-beta hydroxysteroid dehydrogenase/isomerase family;Acyl transferase domain;short chain dehydrogenase;Enoyl-(Acyl carrier protein) reductase;AMP-binding enzyme;Condensation domain;NAD dependent epimerase/dehydratase family;HxxPF-repeated domain;Beta-ketoacyl synthase, N-terminal domain;Beta-ketoacyl synthase, C-terminal domain;KR domain;Methyltransferase domain;Methyltransferase domain;Putative …	GO:0006732|coenzyme metabolic process|biological_process; GO:0046128|purine ribonucleoside metabolic process|biological_process; GO:0008610|lipid biosynthetic process|biological_process; GO:0008168|methyltransferase activity|molecular_function; GO:0016747|transferase activity, transferring acyl groups other than amino-acyl groups|molecular_function; GO:0016491|oxidoreductase activity|molecular_fu…	K01552|--|Unclassified; Metabolism; Other enzymes	EAA60443.1|[Aspergillus nidulans FGSC A4]	Long-chain-fatty-acid--CoA ligase - Escherichia coli.	1.76944	1.07309	3.23113	3.22651	yes
hy4_00248-RA	scaffold_0:770201:771335:+	Trans-enoyl reductase ccsC OS=Aspergillus clavatus (strain ATCC 1007 / CBS 513.65 / DSM 816 / NCTC 3887 / NRRL 1) GN=ccsC PE=3 SV=1	conserved hypothetical protein [Arthroderma otae CBS 113480]	KOG1198|Zinc-binding oxidoreductase; KOG1197|Predicted quinone oxidoreductase;	Alcohol dehydrogenase GroES-like domain;Zinc-binding dehydrogenase	GO:0016020|membrane|cellular_component; GO:0044237|cellular metabolic process|biological_process; GO:0016491|oxidoreductase activity|molecular_function; GO:0044434|chloroplast part|cellular_component; GO:0042221|response to chemical stimulus|biological_process; GO:0030639|polyketide biosynthetic process|biological_process; GO:0070402|NADPH binding|molecular_function; GO:0044281|small molecule met…	K00540|--|Unclassified; Metabolism; Other enzymes	Umbilicaria_07028|[Umbilicaria muehlenbergii]	NA	0	0	0	0.438725	no
hy4_00249-RA	scaffold_0:772183:774207:+	Cytochrome P450 monooxygenase aclL OS=Aspergillus oryzae (strain ATCC 42149 / RIB 40) GN=aclL PE=3 SV=1	isotrichodermin C-15 hydroxylase [Magnaporthe oryzae 70-15]	KOG0157|Cytochrome P450 CYP4/CYP19/CYP26 subfamilies; KOG0158|Cytochrome P450 CYP3/CYP5/CYP6/CYP9 subfamilies; KOG0156|Cytochrome P450 CYP2 subfamily; KOG0159|Cytochrome P450 CYP11/CYP12/CYP24/CYP27 subfamilies;	Cytochrome P450	GO:0071704|organic substance metabolic process|biological_process; GO:0019748|secondary metabolic process|biological_process; GO:0016705|oxidoreductase activity, acting on paired donors, with incorporation or reduction of molecular oxygen|molecular_function; GO:0004497|monooxygenase activity|molecular_function; GO:0043227|membrane-bounded organelle|cellular_component;	K00517|--|Metabolism; Biosynthesis of Secondary Metabolites; Limonene and pinene degradation [PATH:ko00903] Metabolism; Xenobiotics Biodegradation and Metabolism; gamma-Hexachlorocyclohexane degradation [PATH:ko00361] Metabolism; Xenobiotics Biodegradation and Metabolism; Naphthalene and anthracene degradation [PATH:ko00626]	MGG_03819T0|[Magnaporthe oryzae 70-15]	NA	0.0521064	0	0.208614	0	no
hy4_00250-RA	scaffold_0:775063:776577:-	Fusaric acid cluster transcription factor FUB10 OS=Gibberella fujikuroi (strain CBS 195.34 / IMI 58289 / NRRL A-6831) GN=FUB10 PE=1 SV=1	hypothetical protein CIMG_12666 [Coccidioides immitis RS]	NA	Fungal Zn(2)-Cys(6) binuclear cluster domain	NA	NA	NA	NA	0.148918	0.244657	0.253863	0.145724	no
hy4_00251-RA	scaffold_0:777781:779616:+	Efflux pump FUS6 OS=Gibberella fujikuroi (strain CBS 195.34 / IMI 58289 / NRRL A-6831) GN=FUS6 PE=2 SV=1	putative multidrug resistance protein fnx1 protein [Togninia minima UCRPA7]	KOG0254|Predicted transporter (major facilitator superfamily); KOG0255|Synaptic vesicle transporter SVOP and related transporters (major facilitator superfamily); KOG2532|Permease of the major facilitator superfamily; KOG1330|Sugar transporter/spinster transmembrane protein;	Major Facilitator Superfamily;Sugar (and other) transporter;Fungal trichothecene efflux pump (TRI12)	GO:0044765|single-organism transport|biological_process; GO:0005215|transporter activity|molecular_function; GO:0005773|vacuole|cellular_component; GO:0016020|membrane|cellular_component;	K03446|MFS transporter, DHA2 family, multidrug resistance protein B|Protein Families; Cellular Processes and Signaling; Transporters [BR:ko02000]	ATEG_04721.1|[Aspergillus terreus]	MFS multidrug transporter OS=Trichoderma harzianum GN=mfs1 PE=2 SV=1	0.200497	0.339729	0.78274	1.15675	yes
hy4_00252-RA	scaffold_0:780297:781193:+	Cytochrome b561 OS=Xenopus laevis GN=cyb561 PE=2 SV=1	Pc13g09160 [Penicillium rubens Wisconsin 54-1255]	NA	Eukaryotic cytochrome b561	NA	NA	NA	NA	275.107	280.423	142.986	103.39	yes
hy4_00253-RA	scaffold_0:781598:783357:-	NA	Pc16g10260 [Penicillium rubens Wisconsin 54-1255]	NA	Fungal specific transcription factor domain	NA	NA	NA	NA	1.41711	1.01946	4.26189	3.64067	yes
hy4_00254-RA	scaffold_0:784280:788661:+	Leptomycin B resistance protein pmd1 OS=Schizosaccharomyces pombe (strain 972 / ATCC 24843) GN=pmd1 PE=3 SV=2	lipid A export ATP-binding/permease protein msbA [Aspergillus oryzae RIB40]	KOG0055|Multidrug/pheromone exporter, ABC superfamily; KOG0058|Peptide exporter, ABC superfamily; KOG0054|Multidrug resistance-associated protein/mitoxantrone resistance protein, ABC superfamily; KOG0056|Heavy metal exporter HMT1, ABC superfamily; KOG0057|Mitochondrial Fe/S cluster exporter, ABC superfamily; KOG0061|Transporter, ABC superfamily (Breast cancer resistance protein); KOG0060|Long-cha…	ATPase family associated with various cellular activities (AAA);AAA domain;AAA ATPase domain;AAA domain;AAA domain;Part of AAA domain;AAA domain;AAA domain;AAA domain;AAA domain;AAA domain;P-loop containing region of AAA domain;AAA domain;AAA domain;AAA domain (dynein-related subfamily);Predicted ATPase of the ABC class;ABC transporter transmembrane region;ABC transporter;ATP synthase alpha/beta …	GO:0048468|cell development|biological_process; GO:0044710|single-organism metabolic process|biological_process; GO:0016021|integral to membrane|cellular_component; GO:0009888|tissue development|biological_process; GO:0009733|response to auxin stimulus|biological_process; GO:0009628|response to abiotic stimulus|biological_process; GO:0098589| -- | -- ; GO:1901700|response to oxygen-containing com…	K05658|ATP-binding cassette, subfamily B (MDR/TAP), member 1|Environmental Information Processing; Membrane Transport; ABC transporters [PATH:ko02010] Protein Families; Cellular Processes and Signaling; Transporters [BR:ko02000] Protein Families; Cellular Processes and Signaling; Cellular antigens [BR:ko04090]	EfO2.075130.1|[Epichloe festucae]	Multidrug resistance protein MDR OS=Trichophyton rubrum GN=TratrD PE=4 SV=2	2.31568	1.34518	4.93949	5.81892	yes
hy4_00255-RA	scaffold_0:790315:791904:+	Serine--tRNA ligase, mitochondrial OS=Saccharomyces cerevisiae (strain ATCC 204508 / S288c) GN=DIA4 PE=1 SV=1	Pc13g09170 [Penicillium rubens Wisconsin 54-1255]	KOG2509|Seryl-tRNA synthetase;	UV radiation resistance protein and autophagy-related subunit 14;CENP-Q, a CENPA-CAD centromere complex subunit;Putative golgin subfamily A member 2-like protein 5;Seryl-tRNA synthetase N-terminal domain;tRNA synthetase class II core domain (G, H, P, S and T)	GO:1901363|heterocyclic compound binding|molecular_function; GO:0006434|seryl-tRNA aminoacylation|biological_process; GO:0044711|single-organism biosynthetic process|biological_process; GO:0007005|mitochondrion organization|biological_process; GO:0097159|organic cyclic compound binding|molecular_function; GO:0070783|growth of unicellular organism as a thread of attached cells|biological_process; …	K01875|seryl-tRNA synthetase|Metabolism; Amino Acid Metabolism; Glycine, serine and threonine metabolism [PATH:ko00260] Genetic Information Processing; Translation; Aminoacyl-tRNA biosynthesis [PATH:ko00970]	NA	NA	10.0834	8.85686	14.9594	15.8414	yes
hy4_00256-RA	scaffold_0:792472:794157:-	NA	Pc13g09180 [Penicillium rubens Wisconsin 54-1255]	NA	BTB/POZ domain	NA	NA	NA	NA	161.937	197.595	107.802	116.111	yes
hy4_00257-RA	scaffold_0:795229:796659:+	Tyrosine-protein phosphatase 2 OS=Schizosaccharomyces pombe (strain 972 / ATCC 24843) GN=pyp2 PE=1 SV=1	Pc13g09190 [Penicillium rubens Wisconsin 54-1255]	KOG0789|Protein tyrosine phosphatase; KOG0791|Protein tyrosine phosphatase, contains fn3 domain; TWOG0119|Protein tyrosine phosphatase, contains predicted phospholipid-binding domain; KOG4228|Protein tyrosine phosphatase; KOG0792|Protein tyrosine phosphatase PTPMEG, contains FERM domain; KOG0790|Protein tyrosine phosphatase Corkscrew and related SH2 domain enzymes; KOG0793|Protein tyrosine phosph…	Inositol hexakisphosphate;Protein-tyrosine phosphatase;Tyrosine phosphatase family	GO:0007173|epidermal growth factor receptor signaling pathway|biological_process; GO:0002521|leukocyte differentiation|biological_process; GO:0019901|protein kinase binding|molecular_function; GO:0040013|negative regulation of locomotion|biological_process; GO:0001960|negative regulation of cytokine-mediated signaling pathway|biological_process; GO:0009611|response to wounding|biological_process;…	K01104|protein-tyrosine phosphatase|Unclassified; Cellular Processes and Signaling; Signal transduction mechanisms	NA	NA	263.812	322.232	547.445	823.655	yes
hy4_00258-RA	scaffold_0:797377:798092:-	Uncharacterized protein C11E3.10 OS=Schizosaccharomyces pombe (strain 972 / ATCC 24843) GN=SPAC11E3.10 PE=4 SV=2	Pc13g09200 [Penicillium rubens Wisconsin 54-1255]	NA	Domain of unknown function (DUF4401);VanZ like family	NA	NA	NA	NA	41.5597	35.5004	48.8457	45.9326	no
hy4_00259-RA	scaffold_0:798681:802149:+	Transcriptional activator spt7 OS=Schizosaccharomyces pombe (strain 972 / ATCC 24843) GN=spt7 PE=1 SV=2	Pc13g09210 [Penicillium rubens Wisconsin 54-1255]	KOG1472|Histone acetyltransferase SAGA/ADA, catalytic subunit PCAF/GCN5 and related proteins; KOG1474|Transcription initiation factor TFIID, subunit BDF1 and related bromodomain proteins; KOG1245|Chromatin remodeling complex WSTF-ISWI, large subunit (contains heterochromatin localization, PHD and BROMO domains); KOG0008|Transcription initiation factor TFIID, subunit TAF1; KOG0955|PHD finger prote…	Bromodomain;Bromodomain associated	GO:0016589|NURF complex|cellular_component; GO:0007420|brain development|biological_process; GO:0005671|Ada2/Gcn5/Ada3 transcription activator complex|cellular_component; GO:0010484|H3 histone acetyltransferase activity|molecular_function; GO:0005829|cytosol|cellular_component; GO:0008134|transcription factor binding|molecular_function; GO:0046695|SLIK (SAGA-like) complex|cellular_component; GO:0…	K06062|p300/CBP-associated factor|Environmental Information Processing; Signal Transduction; Notch signaling pathway [PATH:ko04330]	NA	NA	50.6293	49.9378	42.8677	37.0001	no
hy4_00260-RA	scaffold_0:803464:807059:-	Protein argonaute OS=Schizosaccharomyces pombe (strain 972 / ATCC 24843) GN=ago1 PE=1 SV=1	Pc13g09230 [Penicillium rubens Wisconsin 54-1255]	KOG1041|Translation initiation factor 2C (eIF-2C) and related proteins; KOG1042|Germ-line stem cell division protein Hiwi/Piwi; negative developmental regulator;	Domain of unknown function (DUF1785);PAZ domain;Piwi domain	GO:0030529|ribonucleoprotein complex|cellular_component; GO:0044710|single-organism metabolic process|biological_process; GO:0031981|nuclear lumen|cellular_component; GO:0051321|meiotic cell cycle|biological_process; GO:0043234|protein complex|cellular_component; GO:0043232|intracellular non-membrane-bounded organelle|cellular_component; GO:0006351|transcription, DNA-dependent|biological_process;…	K02156|aubergine|Cellular Processes; Development; Dorso-ventral axis formation [PATH:ko04320]	NA	NA	0.0231682	0	0.0622095	0.061473	no
hy4_00261-RA	scaffold_0:808404:809042:-	Hybrid PKS-NRPS synthetase ATEG_00325 OS=Aspergillus terreus (strain NIH 2624 / FGSC A1156) GN=ATEG_00325 PE=2 SV=1	polyketide synthase [Aspergillus niger CBS 513.88]	KOG1178|Non-ribosomal peptide synthetase/alpha-aminoadipate reductase and related enzymes;	AMP-binding enzyme	GO:0044763|single-organism cellular process|biological_process; GO:0043168|anion binding|molecular_function; GO:0019748|secondary metabolic process|biological_process; GO:0016740|transferase activity|molecular_function; GO:0036094|small molecule binding|molecular_function; GO:0044424|intracellular part|cellular_component; GO:0019184|nonribosomal peptide biosynthetic process|biological_process;	K01779|aspartate racemase|Metabolism; Amino Acid Metabolism; Alanine and aspartate metabolism [PATH:ko00252]	NA	NA	0	0	0	0	no
hy4_00262-RA	scaffold_0:810490:811044:+	NA	hypothetical protein [Penicillium rubens Wisconsin 54-1255]	NA	CHORD;TFIIS helical bundle-like domain	NA	NA	NA	NA	0.282553	0.41975	0.375868	0.349897	no
hy4_00263-RA	scaffold_0:811986:815267:-	mRNA 3'-end-processing protein rna14 OS=Neosartorya fumigata (strain ATCC MYA-4609 / Af293 / CBS 101355 / FGSC A1100) GN=rna14 PE=3 SV=1	Pc13g09250 [Penicillium rubens Wisconsin 54-1255]	KOG1914|mRNA cleavage and polyadenylation factor I complex, subunit RNA14; KOG1258|mRNA processing protein;	Suppressor of forked protein (Suf);Tetratricopeptide repeat;Tetratricopeptide repeat	GO:0031124|mRNA 3'-end processing|biological_process; GO:0005515|protein binding|molecular_function; GO:0044444|cytoplasmic part|cellular_component; GO:0005654|nucleoplasm|cellular_component;	NA	NA	NA	35.1153	34.0807	37.8198	37.1817	no
hy4_00264-RA	scaffold_0:815777:816816:+	Histone chaperone asf1 OS=Aspergillus oryzae (strain ATCC 42149 / RIB 40) GN=asf1 PE=3 SV=1	Pc13g09260 [Penicillium rubens Wisconsin 54-1255]	KOG3265|Histone chaperone involved in gene silencing;	ASF1 like histone chaperone	GO:0042393|histone binding|molecular_function; GO:0032968|positive regulation of transcription elongation from RNA polymerase II promoter|biological_process; GO:0030466|chromatin silencing at silent mating-type cassette|biological_process; GO:0006337|nucleosome disassembly|biological_process; GO:0006335|DNA replication-dependent nucleosome assembly|biological_process; GO:0043618|regulation of tra…	K10753|histone chaperone ASF1|Protein Families; Genetic Information Processing; DNA replication proteins [BR:ko03032]	NA	NA	90.1002	88.052	61.1147	53.817	yes
hy4_00265-RA	scaffold_0:817617:820966:-	Lethal(2) giant larvae protein homolog SRO7 OS=Saccharomyces cerevisiae (strain ATCC 204508 / S288c) GN=SRO7 PE=1 SV=1	Pc13g09270 [Penicillium rubens Wisconsin 54-1255]	KOG1983|Tomosyn and related SNARE-interacting proteins;	Lethal giant larvae(Lgl) like, C-terminal;WD domain, G-beta repeat	GO:0043231|intracellular membrane-bounded organelle|cellular_component; GO:0000149|SNARE binding|molecular_function; GO:0015031|protein transport|biological_process; GO:0006887|exocytosis|biological_process; GO:0007165|signal transduction|biological_process; GO:1903530| -- | -- ; GO:0030010|establishment of cell polarity|biological_process; GO:0005886|plasma membrane|cellular_component; GO:004444…	K08518|syntaxin binding protein 5 (tomosyn)|Protein Families; Genetic Information Processing; SNAREs [BR:ko04131]	NA	NA	93.9107	92.6526	64.1481	73.6786	no
hy4_00266-RA	scaffold_0:821374:822494:-	NA	Pc13g09280 [Penicillium rubens Wisconsin 54-1255]	NA	Phosphotransferase enzyme family	NA	NA	NA	NA	2.33206	1.41309	8.34221	20.4555	yes
hy4_00267-RA	scaffold_0:824121:825316:-	Uncharacterized protein C25H2.10c OS=Schizosaccharomyces pombe (strain 972 / ATCC 24843) GN=SPBC25H2.10c PE=4 SV=2	Pc13g09290 [Penicillium rubens Wisconsin 54-1255]	KOG3943|THUMP domain-containing proteins;	THUMP domain	NA	K06963|--|Unclassified; Poorly Characterized; General function prediction only	NA	NA	41.5494	48.3797	62.2465	72.1649	yes
hy4_00268-RA	scaffold_0:825770:827648:+	Pyruvate decarboxylase OS=Aspergillus terreus (strain NIH 2624 / FGSC A1156) GN=pdcA PE=3 SV=1	Pc13g09300 [Penicillium rubens Wisconsin 54-1255]	KOG1184|Thiamine pyrophosphate-requiring enzyme; KOG1185|Thiamine pyrophosphate-requiring enzyme; KOG4166|Thiamine pyrophosphate-requiring enzyme;	Thiamine pyrophosphate enzyme, C-terminal TPP binding domain;Thiamine pyrophosphate enzyme, central domain;Thiamine pyrophosphate enzyme, N-terminal TPP binding domain	GO:0050177|phenylpyruvate decarboxylase activity|molecular_function; GO:0090180|positive regulation of thiamine biosynthetic process|biological_process; GO:0042318|penicillin biosynthetic process|biological_process; GO:0030446|hyphal cell wall|cellular_component; GO:0005829|cytosol|cellular_component; GO:0009986|cell surface|cellular_component; GO:0030445|yeast-form cell wall|cellular_component; …	K01568|pyruvate decarboxylase|Metabolism; Carbohydrate Metabolism; Glycolysis / Gluconeogenesis [PATH:ko00010]	NA	NA	236.26	222.613	1232.76	1175.56	yes
hy4_00269-RA	scaffold_0:828281:828487:+	NA	siderochrome-iron transporter [Aspergillus niger CBS 513.88]	NA	NA	NA	NA	NA	NA	0	0	0	0	no
hy4_00270-RA	scaffold_0:828877:829332:+	Siderophore iron transporter mirB OS=Emericella nidulans (strain FGSC A4 / ATCC 38163 / CBS 112.46 / NRRL 194 / M139) GN=mirB PE=3 SV=1	siderochrome-iron transporter [Aspergillus niger CBS 513.88]	KOG0254|Predicted transporter (major facilitator superfamily);	Major Facilitator Superfamily	GO:0010106|cellular response to iron ion starvation|biological_process; GO:0015686|ferric triacetylfusarinine C transport|biological_process; GO:0005623|cell|cellular_component;	K08197|MFS transporter, SIT family, siderophore-iron:H+ symporter|Protein Families; Cellular Processes and Signaling; Transporters [BR:ko02000]	NA	Siderophore iron transporter mirB OS=Emericella nidulans (strain FGSC A4 / ATCC 38163 / CBS 112.46 / NRRL 194 / M139) GN=mirB PE=3 SV=1	1.68136	1.45285	1.25277	1.99315	no
hy4_00271-RA	scaffold_0:829354:830634:+	NA	hypothetical protein NECHADRAFT_87043 [Nectria haematococca mpVI 77-13-4]	NA	NA	NA	NA	NA	NA	22.1455	16.8305	7.97008	8.04486	no
hy4_00272-RA	scaffold_0:830766:835666:+	MAP kinase kinase kinase mkh1 OS=Schizosaccharomyces pombe (strain 972 / ATCC 24843) GN=mkh1 PE=3 SV=1	Pc13g09310 [Penicillium rubens Wisconsin 54-1255]	KOG0198|MEKK and related serine/threonine protein kinases; KOG4645|MAPKKK (MAP kinase kinase kinase) SSK2 and related serine/threonine protein kinases; KOG4279|Serine/threonine protein kinase; KOG0576|Mitogen-activated protein kinase kinase kinase kinase (MAP4K), germinal center kinase family; KOG0201|Serine/threonine protein kinase; KOG0574|STE20-like serine/threonine kinase MST; KOG0578|p21-act…	Kinase-like;Protein kinase domain;Protein tyrosine kinase	GO:0005856|cytoskeleton|cellular_component; GO:0045995|regulation of embryonic development|biological_process; GO:0009793|embryo development ending in seed dormancy|biological_process; GO:0000919|cell plate assembly|biological_process; GO:0030242|peroxisome degradation|biological_process; GO:0051510|regulation of unidimensional cell growth|biological_process; GO:0007584|response to nutrient|biolo…	K00924|--|Metabolism; Carbohydrate Metabolism; Inositol phosphate metabolism [PATH:ko00562] Metabolism; Xenobiotics Biodegradation and Metabolism; Benzoate degradation via CoA ligation [PATH:ko00632]	fgenesh1_pg.8_&#35;_209|[Pleurotus ostreatus PC9]	Salt overly sensitive 2 OS=Arabidopsis thaliana GN=sos2 PE=4 SV=1	46.2022	45.2584	39.9971	42.2172	no
hy4_00273-RA	scaffold_0:836051:838574:-	Conserved oligomeric Golgi complex subunit 3 OS=Saccharomyces cerevisiae (strain ATCC 204508 / S288c) GN=COG3 PE=1 SV=1	Pc13g09320 [Penicillium rubens Wisconsin 54-1255]	KOG2604|Subunit of cis-Golgi transport vesicle tethering complex - Sec34p;	Exo70 exocyst complex subunit;Sec34-like family	GO:0044763|single-organism cellular process|biological_process; GO:0034613|cellular protein localization|biological_process; GO:0016020|membrane|cellular_component; GO:0044431|Golgi apparatus part|cellular_component; GO:0006996|organelle organization|biological_process; GO:0048193|Golgi vesicle transport|biological_process; GO:0071702|organic substance transport|biological_process;	NA	NA	NA	15.0295	12.9174	12.2832	11.5775	no
hy4_00274-RA	scaffold_0:838836:840566:+	Protein FMP25, mitochondrial OS=Saccharomyces cerevisiae (strain ATCC 204508 / S288c) GN=FMP25 PE=4 SV=1	Pc13g09330 [Penicillium rubens Wisconsin 54-1255]	KOG1426|FOG: RCC1 domain; KOG0941|E3 ubiquitin protein ligase; LSE3619|A Unnamed protein; KOG1427|Uncharacterized conserved protein, contains RCC1 domain;	Regulator of chromosome condensation (RCC1) repeat;Regulator of chromosome condensation (RCC1) repeat	GO:0005856|cytoskeleton|cellular_component; GO:0044446|intracellular organelle part|cellular_component; GO:0032020|ISG15-protein conjugation|biological_process; GO:0050688|regulation of defense response to virus|biological_process; GO:0048519|negative regulation of biological process|biological_process; GO:0042296|ISG15 ligase activity|molecular_function; GO:0006996|organelle organization|biologi…	K10615|E3 ubiquitin-protein ligase HERC4|Genetic Information Processing; Folding, Sorting and Degradation; Ubiquitin mediated proteolysis [PATH:ko04120] Protein Families; Genetic Information Processing; Ubiquitin enzymes [BR:ko04121]	NA	NA	8.27221	6.4147	14.4725	13.8644	yes
hy4_00275-RA	scaffold_0:840780:842951:+	Nucleolar protein 9 OS=Penicillium rubens (strain ATCC 28089 / DSM 1075 / NRRL 1951 / Wisconsin 54-1255) GN=nop9 PE=3 SV=1	Pc13g09340 [Penicillium rubens Wisconsin 54-1255]	KOG2188|Predicted RNA-binding protein, contains Pumilio domains;	Pumilio-family RNA binding repeat	GO:0000462|maturation of SSU-rRNA from tricistronic rRNA transcript (SSU-rRNA, 5.8S rRNA, LSU-rRNA)|biological_process; GO:0005730|nucleolus|cellular_component; GO:0000479|endonucleolytic cleavage of tricistronic rRNA transcript (SSU-rRNA, 5.8S rRNA, LSU-rRNA)|biological_process; GO:0030684|preribosome|cellular_component;	NA	NA	NA	225.055	258.545	80.0677	55.3595	yes
hy4_00276-RA	scaffold_0:843792:844093:+	NA	NA	NA	NA	NA	NA	NA	NA	0	19.6012	0	0	no
hy4_00277-RA	scaffold_0:844711:845774:-	Haloacetate dehalogenase H-1 OS=Moraxella sp. (strain B) GN=dehH1 PE=1 SV=1	hypothetical protein MAA_07535 [Metarhizium robertsii ARSEF 23]	KOG4178|Soluble epoxide hydrolase;	alpha/beta hydrolase fold;Alpha/beta hydrolase family;Alpha/beta hydrolase family;Putative lysophospholipase	GO:0005829|cytosol|cellular_component; GO:0071704|organic substance metabolic process|biological_process; GO:0005618|cell wall|cellular_component; GO:0044248|cellular catabolic process|biological_process; GO:0044763|single-organism cellular process|biological_process; GO:0044710|single-organism metabolic process|biological_process; GO:0005887|integral to plasma membrane|cellular_component; GO:001…	K01253|microsomal epoxide hydrolase|Metabolism; Xenobiotics Biodegradation and Metabolism; Metabolism of xenobiotics by cytochrome P450 [PATH:ko00980]	FGSG_02458T0|[Fusarium graminearum]	NA	0.514353	0.273144	0.273295	0.12061	no
hy4_00278-RA	scaffold_0:846682:848458:+	L-aspartate decarboxylase dtxS4 OS=Metarhizium robertsii (strain ARSEF 23 / ATCC MYA-3075) GN=dtxS4 PE=3 SV=2	Pc13g09350 [Penicillium rubens Wisconsin 54-1255]	KOG0629|Glutamate decarboxylase and related proteins; KOG0628|Aromatic-L-amino-acid/L-histidine decarboxylase; KOG0630|Predicted pyridoxal-dependent decarboxylase;	Aminotransferase class-V;Beta-eliminating lyase;Pyridoxal-dependent decarboxylase conserved domain	GO:0071944|cell periphery|cellular_component; GO:0000096|sulfur amino acid metabolic process|biological_process; GO:0044433|cytoplasmic vesicle part|cellular_component; GO:0005515|protein binding|molecular_function; GO:0016023|cytoplasmic membrane-bounded vesicle|cellular_component; GO:0098588| -- | -- ; GO:0006538|glutamate catabolic process|biological_process; GO:0019530|taurine metabolic proce…	K01580|glutamate decarboxylase|Metabolism; Carbohydrate Metabolism; Butanoate metabolism [PATH:ko00650] Metabolism; Amino Acid Metabolism; Glutamate metabolism [PATH:ko00251] Metabolism; Amino Acid Metabolism; Alanine and aspartate metabolism [PATH:ko00252] Metabolism; Metabolism of Other Amino Acids; beta-Alanine metabolism [PATH:ko00410] Metabolism; Metabolism of Other Amino Acids; Taurine and …	NA	NA	6.76303	7.71683	2.23924	2.68697	yes
hy4_00279-RA	scaffold_0:848733:851412:-	RAD50-interacting protein 1 OS=Mus musculus GN=Rint1 PE=1 SV=2	Pc13g09360 [Penicillium rubens Wisconsin 54-1255]	KOG2218|ER to golgi transport protein/RAD50-interacting protein 1;	RINT-1 / TIP-1 family	GO:0016192|vesicle-mediated transport|biological_process; GO:0043231|intracellular membrane-bounded organelle|cellular_component; GO:1902582| -- | -- ; GO:0044444|cytoplasmic part|cellular_component;	NA	NA	NA	13.6569	11.547	14.2069	13.4771	no
hy4_00280-RA	scaffold_0:851534:854017:+	DNA ligase 3 OS=Schizosaccharomyces pombe (strain 972 / ATCC 24843) GN=adl1 PE=3 SV=1	Pc13g09370 [Penicillium rubens Wisconsin 54-1255]	KOG0967|ATP-dependent DNA ligase I; KOG4437|ATP-dependent DNA ligase III; KOG0966|ATP-dependent DNA ligase IV;	ATP dependent DNA ligase C terminal region;ATP dependent DNA ligase domain;DNA ligase N terminus	GO:0000278|mitotic cell cycle|biological_process; GO:0048731|system development|biological_process; GO:1901363|heterocyclic compound binding|molecular_function; GO:0006310|DNA recombination|biological_process; GO:0003909|DNA ligase activity|molecular_function; GO:0006289|nucleotide-excision repair|biological_process; GO:0006266|DNA ligation|biological_process; GO:0000723|telomere maintenance|biol…	K10747|DNA ligase 1|Genetic Information Processing; Replication and Repair; DNA polymerase [PATH:ko03030] Protein Families; Genetic Information Processing; DNA replication proteins [BR:ko03032]	NA	NA	2.77139	3.3344	4.04741	4.37728	no
hy4_00281-RA	scaffold_0:854229:855587:-	Short chain dehydrogenase gsfE OS=Penicillium aethiopicum GN=gsfE PE=1 SV=1	hypothetical protein NFIA_043870 [Neosartorya fischeri NRRL 181]	TWOG0251|Unnamed protein;	NAD dependent epimerase/dehydratase family;NADH(P)-binding	GO:0005488|binding|molecular_function; GO:0016628|oxidoreductase activity, acting on the CH-CH group of donors, NAD or NADP as acceptor|molecular_function; GO:0044710|single-organism metabolic process|biological_process;	NA	NA	NA	0.55324	0.34448	0.533889	0.713095	no
hy4_00282-RA	scaffold_0:856145:856869:-	NA	predicted protein [Histoplasma capsulatum NAm1]	NA	HNH endonuclease	NA	NA	NA	NA	0.206294	0.644243	0.267363	0	no
hy4_00283-RA	scaffold_0:858555:860575:-	NA	Pc13g09380 [Penicillium rubens Wisconsin 54-1255]	NA	Protein of unknown function (DUF1365)	NA	NA	NA	NA	0	0	0.167056	0.278545	no
hy4_00284-RA	scaffold_0:861303:863484:+	Baeyer-Villiger monooxygenase OS=Streptomyces coelicolor (strain ATCC BAA-471 / A3(2) / M145) GN=SCO3172 PE=1 SV=1	monooxygenase [Aspergillus niger CBS 513.88]	KOG1399|Flavin-containing monooxygenase;	FAD dependent oxidoreductase;Flavin-binding monooxygenase-like;L-lysine 6-monooxygenase (NADPH-requiring);NAD(P)-binding Rossmann-like domain;FAD-NAD(P)-binding;Pyridine nucleotide-disulphide oxidoreductase;Pyridine nucleotide-disulphide oxidoreductase;Pyridine nucleotide-disulphide oxidoreductase;Shikimate / quinate 5-dehydrogenase;Thi4 family	GO:0005488|binding|molecular_function; GO:0044710|single-organism metabolic process|biological_process; GO:0016709|oxidoreductase activity, acting on paired donors, with incorporation or reduction of molecular oxygen, NAD(P)H as one donor, and incorporation of one atom of oxygen|molecular_function; GO:0044237|cellular metabolic process|biological_process;	K03379|cyclohexanone monooxygenase|Metabolism; Xenobiotics Biodegradation and Metabolism; Caprolactam degradation [PATH:ko00930]	NA	NA	0.173327	0.0845398	0	0	no
hy4_00285-RA	scaffold_0:864570:865772:-	NA	Pc13g09400 [Penicillium rubens Wisconsin 54-1255]	NA	NA	NA	NA	NA	NA	43.9625	51.0133	48.7873	42.1209	no
hy4_00286-RA	scaffold_0:867292:869833:+	Putative zinc metalloproteinase YIL108W OS=Saccharomyces cerevisiae (strain ATCC 204508 / S288c) GN=YIL108W PE=1 SV=1	Pc13g09410 [Penicillium rubens Wisconsin 54-1255]	KOG4525|Jacalin-like lectin domain-containing protein;	Jacalin-like lectin domain;Putative peptidase family	NA	K01417|--|Unclassified; Metabolism; Other enzymes	NA	NA	23.5361	24.7518	11.9661	9.20999	yes
hy4_00287-RA	scaffold_0:874372:876823:+	Grainyhead-like protein 2 homolog OS=Mus musculus GN=Grhl2 PE=2 SV=1	Pc13g09440 [Penicillium rubens Wisconsin 54-1255]	KOG4091|Transcription factor;	CP2 transcription factor	GO:0035295|tube development|biological_process; GO:0043009|chordate embryonic development|biological_process; GO:0016043|cellular component organization|biological_process; GO:0002009|morphogenesis of an epithelium|biological_process; GO:0043231|intracellular membrane-bounded organelle|cellular_component; GO:0007399|nervous system development|biological_process; GO:0003700|sequence-specific DNA b…	K09275|transcription factor CP2 and related proteins|Protein Families; Genetic Information Processing; Transcription factors [BR:ko03000]	NA	NA	48.1746	48.9067	36.9806	44.7731	no
hy4_00288-RA	scaffold_0:878835:879668:-	2-hydroxymuconate semialdehyde hydrolase OS=Pseudomonas putida GN=xylF PE=1 SV=1	Pc18g04700 [Penicillium rubens Wisconsin 54-1255]	NA	alpha/beta hydrolase fold;alpha/beta hydrolase fold;Alpha/beta hydrolase family;Alpha/beta hydrolase family;Serine hydrolase (FSH1);Prolyl oligopeptidase family;Uncharacterised protein family (UPF0227)	GO:0008152|metabolic process|biological_process;	K01559|--|Metabolism; Biosynthesis of Secondary Metabolites; Limonene and pinene degradation [PATH:ko00903] Metabolism; Xenobiotics Biodegradation and Metabolism; Caprolactam degradation [PATH:ko00930] Metabolism; Xenobiotics Biodegradation and Metabolism; 1,1,1-Trichloro-2,2-bis(4-chlorophenyl)ethane (DDT) degradation [PATH:ko00351] Metabolism; Xenobiotics Biodegradation and Metabolism; Benzoate…	NA	NA	0.246091	0.701216	0.168352	0.153565	no
hy4_00289-RA	scaffold_0:881899:884228:+	NA	Pc13g09460 [Penicillium rubens Wisconsin 54-1255]	NA	NA	NA	NA	NA	NA	94.2012	113.884	65.8474	67.4684	yes
hy4_00290-RA	scaffold_0:884846:888918:-	Vacuolar protein sorting-associated protein 41 homolog OS=Homo sapiens GN=VPS41 PE=1 SV=3	Pc13g09470 [Penicillium rubens Wisconsin 54-1255]	KOG2066|Vacuolar assembly/sorting protein VPS41;	Region in Clathrin and VPS;WD domain, G-beta repeat	GO:0071439|clathrin complex|cellular_component; GO:1902774| -- | -- ; GO:0030123|AP-3 adaptor complex|cellular_component; GO:0015630|microtubule cytoskeleton|cellular_component; GO:0005765|lysosomal membrane|cellular_component; GO:0006886|intracellular protein transport|biological_process; GO:0005829|cytosol|cellular_component; GO:0031902|late endosome membrane|cellular_component; GO:0008017|micr…	NA	NA	NA	4.32258	3.07004	7.15509	7.88144	yes
hy4_00291-RA	scaffold_0:889125:890478:+	MIOREX complex component 10 OS=Saccharomyces cerevisiae (strain ATCC 204508 / S288c) GN=MRX10 PE=1 SV=1	Pc13g09480 [Penicillium rubens Wisconsin 54-1255]	KOG2861|Uncharacterized conserved protein;	Uncharacterised ACR, YagE family COG1723	GO:0044763|single-organism cellular process|biological_process; GO:0005737|cytoplasm|cellular_component; GO:0016020|membrane|cellular_component;	NA	NA	NA	10.7289	10.2431	19.8102	23.4984	yes
hy4_00292-RA	scaffold_0:890882:892434:+	Ribonuclease T2-like OS=Neosartorya fumigata (strain ATCC MYA-4609 / Af293 / CBS 101355 / FGSC A1100) GN=rny1 PE=3 SV=2	Pc13g09490 [Penicillium rubens Wisconsin 54-1255]	KOG1642|Ribonuclease, T2 family;	Ribonuclease T2 family	GO:0044763|single-organism cellular process|biological_process; GO:0000323|lytic vacuole|cellular_component; GO:0090501|RNA phosphodiester bond hydrolysis|biological_process; GO:0004521|endoribonuclease activity|molecular_function; GO:0005775|vacuolar lumen|cellular_component; GO:0005576|extracellular region|cellular_component;	K01166|ribonuclease T2|Unclassified; Metabolism; Other enzymes	NA	NA	54.359	85.9526	49.9705	76.7092	no
hy4_00293-RA	scaffold_0:893390:895609:-	Metallothionein expression activator OS=Schizosaccharomyces pombe (strain 972 / ATCC 24843) GN=ace2 PE=3 SV=1	Pc13g09500 [Penicillium rubens Wisconsin 54-1255]	KOG1721|FOG: Zn-finger; KOG2462|C2H2-type Zn-finger protein; KOG2461|Transcription factor BLIMP-1/PRDI-BF1, contains C2H2-type Zn-finger and SET domains; KOG3623|Homeobox transcription factor SIP1;	Zinc finger, C2H2 type;C2H2-type zinc finger;Zinc-finger double-stranded RNA-binding;Zinc-finger double domain	GO:0043065|positive regulation of apoptotic process|biological_process; GO:0051704|multi-organism process|biological_process; GO:0071407|cellular response to organic cyclic compound|biological_process; GO:0000981|sequence-specific DNA binding RNA polymerase II transcription factor activity|molecular_function; GO:0009888|tissue development|biological_process; GO:0009628|response to abiotic stimulu…	K09202|regulatory protein SWI5|Protein Families; Genetic Information Processing; Transcription factors [BR:ko03000]	NA	NA	22.4408	14.9074	30.0075	22.8395	no
hy4_00294-RA	scaffold_0:896645:897284:+	Ubiquitin-40S ribosomal protein S27a OS=Neurospora crassa (strain ATCC 24698 / 74-OR23-1A / CBS 708.71 / DSM 1257 / FGSC 987) GN=ubi::crp-6 PE=1 SV=4	Pc13g09510 [Penicillium rubens Wisconsin 54-1255]	KOG0004|Ubiquitin/40S ribosomal protein S27a fusion; KOG0003|Ubiquitin/60s ribosomal protein L40 fusion; KOG0001|Ubiquitin and ubiquitin-like proteins; KOG0005|Ubiquitin-like protein; KOG4248|Ubiquitin-like protein, regulator of apoptosis; KOG0940|Ubiquitin protein ligase RSP5/NEDD4; KOG0006|E3 ubiquitin-protein ligase (Parkin protein); KOG0007|Splicing factor 3a, subunit 1; KOG0011|Nucleotide ex…	DUF2407 ubiquitin-like domain;Ubiquitin-2 like Rad60 SUMO-like;Ubiquitin-2 like Rad60 SUMO-like;Ribosomal protein S27a;Telomere stability and silencing;Ubiquitin family;Ubiquitin-like domain	GO:0034162|toll-like receptor 9 signaling pathway|biological_process; GO:0038095|Fc-epsilon receptor signaling pathway|biological_process; GO:0070987|error-free translesion synthesis|biological_process; GO:0000715|nucleotide-excision repair, DNA damage recognition|biological_process; GO:0035419|activation of MAPK activity involved in innate immune response|biological_process; GO:0000186|activatio…	K02977|small subunit ribosomal protein S27Ae|Genetic Information Processing; Translation; Ribosome [PATH:ko03010] Protein Families; Genetic Information Processing; Ribosome [BR:ko03011]	NA	Predicted protein OS=Phaeodactylum tricornutum (strain CCAP 1055/1) GN=hUbi PE=4 SV=1	3962.79	4113.95	2340.87	1611.83	yes
hy4_00295-RA	scaffold_0:897569:899176:-	Endochitinase B OS=Emericella nidulans GN=chiB PE=1 SV=3	Pc13g09520 [Penicillium rubens Wisconsin 54-1255]	KOG2806|Chitinase;	Glycosyl hydrolases family 18	GO:0044763|single-organism cellular process|biological_process; GO:0004568|chitinase activity|molecular_function; GO:0006032|chitin catabolic process|biological_process; GO:0005576|extracellular region|cellular_component; GO:0005737|cytoplasm|cellular_component; GO:0050896|response to stimulus|biological_process; GO:0016757|transferase activity, transferring glycosyl groups|molecular_function; GO…	K01183|chitinase|Metabolism; Carbohydrate Metabolism; Aminosugars metabolism [PATH:ko00530]	NA	NA	1123.41	1175.88	1734.68	2452.66	yes
hy4_00296-RA	scaffold_0:901663:902322:-	NA	Pc13g09530 [Penicillium rubens Wisconsin 54-1255]	NA	NA	NA	NA	NA	NA	21.6511	39.9996	1.27725	1.87065	yes
hy4_00297-RA	scaffold_0:903863:904938:-	Probable proteasome subunit alpha type-1 OS=Schizosaccharomyces pombe (strain 972 / ATCC 24843) GN=SPBC646.16 PE=3 SV=1	Pc13g09540 [Penicillium rubens Wisconsin 54-1255]	KOG0182|20S proteasome, regulatory subunit alpha type PSMA6/SCL1; KOG0178|20S proteasome, regulatory subunit alpha type PSMA4/PRE9; KOG0181|20S proteasome, regulatory subunit alpha type PSMA2/PRE8; KOG0184|20S proteasome, regulatory subunit alpha type PSMA3/PRE10; KOG0183|20S proteasome, regulatory subunit alpha type PSMA7/PRE6; KOG0176|20S proteasome, regulatory subunit alpha type PSMA5/PUP2; KO…	Proteasome subunit;Proteasome subunit A N-terminal signature	GO:0005375|copper ion transmembrane transporter activity|molecular_function; GO:0048011|neurotrophin TRK receptor signaling pathway|biological_process; GO:0051436|negative regulation of ubiquitin-protein ligase activity involved in mitotic cell cycle|biological_process; GO:0042175|nuclear outer membrane-endoplasmic reticulum membrane network|cellular_component; GO:0002479|antigen processing and p…	K02730|20S proteasome subunit alpha 1|Genetic Information Processing; Folding, Sorting and Degradation; Proteasome [PATH:ko03050] Protein Families; Metabolism; Peptidases [BR:ko01002]	NA	NA	107.646	102.972	83.0816	106.795	no
hy4_00298-RA	scaffold_0:905448:906863:-	Uncharacterized protein C7orf50 homolog OS=Rattus norvegicus PE=1 SV=1	Pc13g09550 [Penicillium rubens Wisconsin 54-1255]	KOG4829|Uncharacterized conserved protein;	Uncharacterised conserved protein (DUF2373)	GO:0005515|protein binding|molecular_function; GO:0044822| -- | -- ;	NA	NA	NA	132.929	184.37	45.828	41.8902	yes
hy4_00299-RA	scaffold_0:908725:911870:-	Spindle pole body component alp6 OS=Schizosaccharomyces pombe (strain 972 / ATCC 24843) GN=alp6 PE=1 SV=2	Pc13g09560 [Penicillium rubens Wisconsin 54-1255]	KOG2000|Gamma-tubulin complex, DGRIP91/SPC98 component; KOG2001|Gamma-tubulin complex, DGRIP84/SPC97 component; KOG2065|Gamma-tubulin ring complex protein; KOG4344|Uncharacterized conserved protein;	Spc97 / Spc98 family	GO:0071944|cell periphery|cellular_component; GO:0016020|membrane|cellular_component; GO:0007275|multicellular organismal development|biological_process; GO:0005874|microtubule|cellular_component; GO:0007020|microtubule nucleation|biological_process; GO:0005813|centrosome|cellular_component; GO:1903047| -- | -- ; GO:0005816|spindle pole body|cellular_component; GO:0015631|tubulin binding|molecula…	K06540|a disintegrin and metalloproteinase domain 8|Protein Families; Metabolism; Peptidases [BR:ko01002] Protein Families; Cellular Processes and Signaling; Cellular antigens [BR:ko04090]	NA	NA	5.48153	3.42348	4.70505	3.44969	no
hy4_00300-RA	scaffold_0:912754:914276:+	NA	Pc13g09570 [Penicillium rubens Wisconsin 54-1255]	NA	Fringe-like;PAN domain;PAN domain	NA	NA	NA	NA	2.03056	1.61019	3.12226	3.40492	no
hy4_00301-RA	scaffold_0:915071:916565:-	Transcription factor atf1 OS=Schizosaccharomyces pombe (strain 972 / ATCC 24843) GN=atf1 PE=1 SV=1	Pc13g09580 [Penicillium rubens Wisconsin 54-1255]	KOG1414|Transcriptional activator FOSB/c-Fos and related bZIP transcription factors; KOG0837|Transcriptional activator of the JUN family;	Aft1 HRA domain;Aft1 HRR domain;Aft1 osmotic stress response (OSM) domain;bZIP transcription factor;Basic region leucine zipper;bZIP Maf transcription factor	GO:0046605|regulation of centrosome cycle|biological_process; GO:0048712|negative regulation of astrocyte differentiation|biological_process; GO:0035497|cAMP response element binding|molecular_function; GO:0034138|toll-like receptor 3 signaling pathway|biological_process; GO:0034142|toll-like receptor 4 signaling pathway|biological_process; GO:0045669|positive regulation of osteoblast differentia…	K09046|activating transcription factor, other eukaryote|Protein Families; Genetic Information Processing; Transcription factors [BR:ko03000]	NA	NA	200.31	234.241	445.452	581.753	yes
hy4_00302-RA	scaffold_0:919055:919603:-	Probable 5-hydroxyisourate hydrolase OS=Schizosaccharomyces pombe (strain 972 / ATCC 24843) GN=SPCC285.04 PE=3 SV=1	transthyretin domain protein [Aspergillus flavus NRRL3357]	KOG3006|Transthyretin and related proteins;	HIUase/Transthyretin family	NA	K07127|--|Unclassified; Poorly Characterized; General function prediction only	NA	5-hydroxyisourate hydrolase OS=Cricetulus griseus GN=I79_025081 PE=3 SV=1	76.682	46.9597	121.485	103.911	yes
hy4_00303-RA	scaffold_0:920139:921226:+	ATPase get3 OS=Penicillium rubens (strain ATCC 28089 / DSM 1075 / NRRL 1951 / Wisconsin 54-1255) GN=get3 PE=3 SV=1	Pc13g09610 [Penicillium rubens Wisconsin 54-1255]	KOG2825|Putative arsenite-translocating ATPase;	Part of AAA domain;AAA domain;AAA domain;Anion-transporting ATPase;CobQ/CobB/MinD/ParA nucleotide binding domain;4Fe-4S iron sulfur cluster binding proteins, NifH/frxC family;PhoH-like protein;SRP54-type protein, GTPase domain	GO:1990507| -- | -- ; GO:0006620|posttranslational protein targeting to membrane|biological_process; GO:0005829|cytosol|cellular_component; GO:0046872|metal ion binding|molecular_function; GO:0000750|pheromone-dependent signal transduction involved in conjugation with cellular fusion|biological_process; GO:0042802|identical protein binding|molecular_function; GO:0010038|response to metal ion|biol…	K01551|arsenite-transporting ATPase|Environmental Information Processing; Membrane Transport; Other transporters	NA	Arsenical pump-driving ATPase - Homo sapiens (Human).	68.2526	75.4882	127.487	130.027	yes
hy4_00304-RA	scaffold_0:922584:923073:+	NA	Pc13g09620 [Penicillium rubens Wisconsin 54-1255]	NA	NA	NA	NA	NA	NA	0	0	4.02195	2.99215	yes
hy4_00305-RA	scaffold_0:924237:925658:-	Eukaryotic translation initiation factor 3 subunit E OS=Aspergillus niger (strain CBS 513.88 / FGSC A1513) GN=int6 PE=3 SV=1	Pc13g09630 [Penicillium rubens Wisconsin 54-1255]	KOG2758|Translation initiation factor 3, subunit e (eIF-3e);	eIF3 subunit 6 N terminal domain;PCI domain	GO:0034613|cellular protein localization|biological_process; GO:0044699|single-organism process|biological_process; GO:0016282|eukaryotic 43S preinitiation complex|cellular_component; GO:0070196|eukaryotic translation initiation factor 3 complex assembly|biological_process; GO:0071540|eukaryotic translation initiation factor 3 complex, eIF3e|cellular_component; GO:0003743|translation initiation f…	K03250|translation initiation factor eIF-3 subunit 6|Protein Families; Genetic Information Processing; Translation factors [BR:ko03012]	NA	NA	529.666	586.81	260.181	196.317	yes
hy4_00306-RA	scaffold_0:925924:926768:+	54S ribosomal protein img2, mitochondrial OS=Schizosaccharomyces pombe (strain 972 / ATCC 24843) GN=img2 PE=3 SV=1	Pc13g09640 [Penicillium rubens Wisconsin 54-1255]	KOG4034|Uncharacterized conserved protein NOF (Neighbor of FAU);	Mitochondrial large subunit ribosomal protein (Img2)	GO:0005761|mitochondrial ribosome|cellular_component; GO:0032543|mitochondrial translation|biological_process; GO:0005515|protein binding|molecular_function;	NA	NA	NA	276.967	282.962	132.657	97.7603	yes
hy4_00307-RA	scaffold_0:927779:930712:-	SWI/SNF chromatin-remodeling complex subunit sol1 OS=Schizosaccharomyces pombe (strain 972 / ATCC 24843) GN=sol1 PE=1 SV=1	Pc13g09650 [Penicillium rubens Wisconsin 54-1255]	KOG2744|DNA-binding proteins Bright/BRCAA1/RBP1 and related proteins containing BRIGHT domain; KOG2510|SWI-SNF chromatin-remodeling complex protein;	ARID/BRIGHT DNA binding domain	GO:0006357|regulation of transcription from RNA polymerase II promoter|biological_process; GO:0035295|tube development|biological_process; GO:0002009|morphogenesis of an epithelium|biological_process; GO:0048513|organ development|biological_process; GO:0007165|signal transduction|biological_process; GO:0007399|nervous system development|biological_process; GO:0005515|protein binding|molecular_fun…	NA	NA	NA	97.8052	105.298	95.6828	101.24	no
hy4_00308-RA	scaffold_0:933193:934751:+	26S proteasome regulatory subunit 6B homolog OS=Aspergillus niger GN=tbpA PE=3 SV=1	Pc13g09660 [Penicillium rubens Wisconsin 54-1255]	KOG0727|26S proteasome regulatory complex, ATPase RPT3; KOG0726|26S proteasome regulatory complex, ATPase RPT2; KOG0728|26S proteasome regulatory complex, ATPase RPT6; KOG0652|26S proteasome regulatory complex, ATPase RPT5; KOG0651|26S proteasome regulatory complex, ATPase RPT4; KOG0729|26S proteasome regulatory complex, ATPase RPT1; KOG0730|AAA+-type ATPase; KOG0731|AAA+-type ATPase containing t…	ATPase family associated with various cellular activities (AAA);AAA domain;AAA domain;AAA ATPase domain;AAA domain;Part of AAA domain;AAA domain (Cdc48 subfamily);AAA domain;AAA domain;AAA domain;AAA domain;ATPase family associated with various cellular activities (AAA);AAA domain;AAA domain (dynein-related subfamily);Archaeal ATPase;Protein of unknown function (DUF815);IstB-like ATP binding prot…	GO:0048011|neurotrophin TRK receptor signaling pathway|biological_process; GO:0004871|signal transducer activity|molecular_function; GO:0051436|negative regulation of ubiquitin-protein ligase activity involved in mitotic cell cycle|biological_process; GO:0045899|positive regulation of RNA polymerase II transcriptional preinitiation complex assembly|biological_process; GO:0031595|nuclear proteasom…	K01418|proteasome|Genetic Information Processing; Folding, Sorting and Degradation; Proteasome [PATH:ko03050] Protein Families; Metabolism; Peptidases [BR:ko01002]	Clama_scaffold_5-4.0|[Cladonia macilenta]	Cell division control protein 48 - Saccharomyces cerevisiae (Baker's yeast).	57.2385	54.4818	58.5366	63.5844	no
hy4_00309-RA	scaffold_0:935778:936650:+	Hippurate hydrolase OS=Campylobacter jejuni subsp. jejuni serotype O:2 (strain ATCC 700819 / NCTC 11168) GN=hipO PE=1 SV=2	hypothetical protein MGYG_03091 [Microsporum gypseum CBS 118893]	LSE0466|A IAA-amino acid hydrolase;	Peptidase dimerisation domain;Peptidase family M20/M25/M40	GO:0046451|diaminopimelate metabolic process|biological_process; GO:0016811|hydrolase activity, acting on carbon-nitrogen (but not peptide) bonds, in linear amides|molecular_function; GO:0008652|cellular amino acid biosynthetic process|biological_process;	K01451|hippurate hydrolase|Metabolism; Amino Acid Metabolism; Phenylalanine metabolism [PATH:ko00360]	NA	NA	0.2263	0.657903	4.35741	4.04336	yes
hy4_00310-RA	scaffold_0:938618:939989:+	Vacuolar protease A OS=Neosartorya fumigata (strain ATCC MYA-4609 / Af293 / CBS 101355 / FGSC A1100) GN=pep2 PE=2 SV=1	Pc13g09680 [Penicillium rubens Wisconsin 54-1255]	KOG1339|Aspartyl protease;	Eukaryotic aspartyl protease;Aspartyl protease;Xylanase inhibitor C-terminal;Xylanase inhibitor N-terminal	GO:0031362|anchored to external side of plasma membrane|cellular_component; GO:0045121|membrane raft|cellular_component; GO:0051603|proteolysis involved in cellular protein catabolic process|biological_process; GO:0005515|protein binding|molecular_function; GO:0000045|autophagic vacuole assembly|biological_process; GO:0030198|extracellular matrix organization|biological_process; GO:0000324|fungal…	K01381|saccharopepsin|Protein Families; Metabolism; Peptidases [BR:ko01002]	Clama_scaffold_28-0.22|[Cladonia macilenta]	Beta-secretase 1 - Homo sapiens (Human).	461.829	434.294	795.755	798.014	yes
hy4_00311-RA	scaffold_0:941100:943662:+	RNA polymerase II subunit A C-terminal domain phosphatase OS=Schizosaccharomyces pombe (strain 972 / ATCC 24843) GN=fcp1 PE=1 SV=1	Pc13g09690 [Penicillium rubens Wisconsin 54-1255]	KOG0323|TFIIF-interacting CTD phosphatases, including NLI-interacting factor; KOG1605|TFIIF-interacting CTD phosphatase, including NLI-interacting factor (involved in RNA polymerase II regulation);	BRCA1 C Terminus (BRCT) domain;NLI interacting factor-like phosphatase;twin BRCT domain	GO:0005654|nucleoplasm|cellular_component; GO:0005515|protein binding|molecular_function; GO:0006357|regulation of transcription from RNA polymerase II promoter|biological_process; GO:0015629|actin cytoskeleton|cellular_component; GO:0005737|cytoplasm|cellular_component; GO:0051233|spindle midzone|cellular_component; GO:0005813|centrosome|cellular_component; GO:0008420|CTD phosphatase activity|mo…	K01090|protein phosphatase|Unclassified; Metabolism; Other enzymes	NA	NA	42.6786	41.5129	36.3871	36.4311	no
hy4_00312-RA	scaffold_0:944019:944760:-	NA	Pc13g09700 [Penicillium rubens Wisconsin 54-1255]	NA	Membrane-associating domain	NA	NA	NA	NA	8.60849	5.91648	45.1184	48.2628	yes
hy4_00313-RA	scaffold_0:945360:946469:-	Arginase OS=Emericella nidulans (strain FGSC A4 / ATCC 38163 / CBS 112.46 / NRRL 194 / M139) GN=agaA PE=3 SV=2	Pc13g09710 [Penicillium rubens Wisconsin 54-1255]	KOG2965|Arginase; KOG2964|Arginase family protein;	Arginase family	GO:0009749|response to glucose stimulus|biological_process; GO:0090369|ornithine carbamoyltransferase inhibitor activity|molecular_function; GO:0090368|regulation of ornithine metabolic process|biological_process; GO:0019547|arginine catabolic process to ornithine|biological_process; GO:0050998|nitric-oxide synthase binding|molecular_function; GO:0006915|apoptotic process|biological_process; GO:0…	K01476|arginase|Metabolism; Amino Acid Metabolism; Arginine and proline metabolism [PATH:ko00330] Metabolism; Amino Acid Metabolism; Urea cycle and metabolism of amino groups [PATH:ko00220]	NA	NA	52.0806	47.5777	60.7825	51.7161	no
hy4_00314-RA	scaffold_0:947040:948969:-	Glutamyl-tRNA(Gln) amidotransferase subunit B, mitochondrial OS=Penicillium rubens (strain ATCC 28089 / DSM 1075 / NRRL 1951 / Wisconsin 54-1255) GN=Pc13g09720 PE=3 SV=1	Pc13g09720 [Penicillium rubens Wisconsin 54-1255]	KOG2438|Glutamyl-tRNA amidotransferase subunit B;	GatB/GatE catalytic domain;GatB domain	GO:0005739|mitochondrion|cellular_component; GO:0070681|glutaminyl-tRNAGln biosynthesis via transamidation|biological_process; GO:0032543|mitochondrial translation|biological_process; GO:0050567|glutaminyl-tRNA synthase (glutamine-hydrolyzing) activity|molecular_function; GO:0005524|ATP binding|molecular_function; GO:0030956|glutamyl-tRNA(Gln) amidotransferase complex|cellular_component;	K02434|aspartyl-tRNA(Asn)/glutamyl-tRNA (Gln) amidotransferase subunit B|Metabolism; Amino Acid Metabolism; Glutamate metabolism [PATH:ko00251] Metabolism; Amino Acid Metabolism; Alanine and aspartate metabolism [PATH:ko00252] Genetic Information Processing; Translation; Other translation proteins	NA	NA	22.4881	20.1515	49.7508	53.5577	yes
hy4_00315-RA	scaffold_0:949658:950878:+	NA	hypothetical protein AFUA_7G08520 [Aspergillus fumigatus Af293]	NA	NA	NA	NA	NA	NA	1.63819	1.7938	3.88961	2.64969	no
hy4_00316-RA	scaffold_0:952927:954573:+	NA	Pc13g09780 [Penicillium rubens Wisconsin 54-1255]	NA	NA	NA	NA	NA	NA	19.011	19.2463	32.4015	39.127	yes
hy4_00317-RA	scaffold_0:955440:957960:-	NA	Pc13g09790 [Penicillium rubens Wisconsin 54-1255]	NA	NA	NA	NA	NA	NA	49.1947	50.8657	28.3311	27.1522	yes
hy4_00318-RA	scaffold_0:958572:961742:+	NA	Pc13g09800 [Penicillium rubens Wisconsin 54-1255]	NA	NA	NA	NA	NA	NA	41.9714	40.632	27.7019	21.3107	yes
hy4_00319-RA	scaffold_0:961984:963023:+	Methylglutaconyl-CoA hydratase, mitochondrial OS=Dictyostelium discoideum GN=auh PE=3 SV=1	Pc13g09810 [Penicillium rubens Wisconsin 54-1255]	KOG1679|Enoyl-CoA hydratase; KOG1680|Enoyl-CoA hydratase; KOG1683|Hydroxyacyl-CoA dehydrogenase/enoyl-CoA hydratase; KOG1684|Enoyl-CoA hydratase; KOG1681|Enoyl-CoA isomerase; LSE1491|A Hydroxyisobutyryl-CoA hydrolase; KOG1682|Enoyl-CoA isomerase; KOG0016|Enoyl-CoA hydratase/isomerase;	Enoyl-CoA hydratase/isomerase family	GO:0003730|mRNA 3'-UTR binding|molecular_function; GO:0006631|fatty acid metabolic process|biological_process; GO:0005739|mitochondrion|cellular_component; GO:0016042|lipid catabolic process|biological_process; GO:0004490|methylglutaconyl-CoA hydratase activity|molecular_function; GO:0034641|cellular nitrogen compound metabolic process|biological_process; GO:0009083|branched-chain amino acid cata…	K05607|methylglutaconyl-CoA hydratase|Metabolism; Amino Acid Metabolism; Valine, leucine and isoleucine degradation [PATH:ko00280]	NA	NA	37.1396	45.0155	43.7161	56.7689	no
hy4_00320-RA	scaffold_0:964081:965324:+	Protein SERAC1 OS=Danio rerio GN=serac1 PE=3 SV=1	Pc13g09820 [Penicillium rubens Wisconsin 54-1255]	KOG2029|Uncharacterized conserved protein;	Alpha/beta hydrolase family;Putative serine esterase (DUF676);PGAP1-like protein	GO:0044763|single-organism cellular process|biological_process; GO:0044424|intracellular part|cellular_component;	NA	NA	NA	68.5075	83.188	60.4364	68.8592	no
hy4_00321-RA	scaffold_0:965827:969138:+	NA	Pc13g09830 [Penicillium rubens Wisconsin 54-1255]	NA	AAA ATPase domain;AAA domain;KaiC;NACHT domain;NB-ARC domain;Zeta toxin	NA	NA	NA	NA	17.3496	18.1626	22.5537	25.3075	no
hy4_00322-RA	scaffold_0:969815:971053:-	NADPH dehydrogenase afvA OS=Aspergillus flavus (strain ATCC 200026 / FGSC A1120 / NRRL 3357 / JCM 12722 / SRRC 167) GN=afvA PE=2 SV=1	NADH oxidase, putative [Aspergillus flavus NRRL3357]	KOG0134|NADH:flavin oxidoreductase/12-oxophytodienoate reductase;	Dihydroorotate dehydrogenase;Dihydrouridine synthase (Dus);Histidine biosynthesis protein;Nitronate monooxygenase;NADH:flavin oxidoreductase / NADH oxidase family;PcrB family	GO:0003824|catalytic activity|molecular_function;	K00540|--|Unclassified; Metabolism; Other enzymes	NA	NA	0.159031	0.10412	0.107655	0.185162	no
hy4_00323-RA	scaffold_0:971631:972365:-	Decarboxylase DEC1 OS=Cochliobolus heterostrophus (strain C4 / ATCC 48331 / race T) GN=DEC1 PE=3 SV=1	decarboxylase DEC1, putative [Aspergillus flavus NRRL3357]	NA	Acetoacetate decarboxylase (ADC)	NA	K01574|acetoacetate decarboxylase|Metabolism; Carbohydrate Metabolism; Propanoate metabolism [PATH:ko00640] Metabolism; Lipid Metabolism; Synthesis and degradation of ketone bodies [PATH:ko00072]	NA	NA	0	0.420959	0	0.183038	no
hy4_00324-RA	scaffold_0:974467:975354:+	Sterol uptake control protein 2 OS=Saccharomyces cerevisiae (strain ATCC 204508 / S288c) GN=UPC2 PE=1 SV=1	conserved hypothetical protein [Aspergillus flavus NRRL3357]	LSE2304|Y Unnamed protein;	Fungal specific transcription factor domain	GO:0044763|single-organism cellular process|biological_process; GO:0016125|sterol metabolic process|biological_process; GO:0044424|intracellular part|cellular_component; GO:0050896|response to stimulus|biological_process; GO:0003677|DNA binding|molecular_function; GO:0000981|sequence-specific DNA binding RNA polymerase II transcription factor activity|molecular_function; GO:0045944|positive regul…	NA	NA	NA	6.92003	8.1936	4.81396	2.54101	yes
hy4_00325-RA	scaffold_0:976348:976947:-	Protein RTA1 OS=Saccharomyces cerevisiae (strain ATCC 204508 / S288c) GN=RTA1 PE=1 SV=1	RTA1 like protein [Aspergillus oryzae RIB40]	TWOG0399|Unnamed protein;	RTA1 like protein	GO:0016020|membrane|cellular_component;	NA	NA	RTA1 protein - Saccharomyces cerevisiae (Baker's yeast).	0.216751	0.289765	0	0	no
hy4_00326-RA	scaffold_0:977078:977339:+	NA	NA	NA	NA	NA	NA	NA	NA	0	0	0	0	no
hy4_00327-RA	scaffold_0:978455:979305:+	Protein RTA1 OS=Saccharomyces cerevisiae (strain ATCC 204508 / S288c) GN=RTA1 PE=1 SV=1	RTA1 like protein [Aspergillus oryzae RIB40]	TWOG0399|Unnamed protein;	RTA1 like protein	GO:0016020|membrane|cellular_component; GO:0006810|transport|biological_process;	NA	NA	RTA1 protein - Saccharomyces cerevisiae (Baker's yeast).	1.99274	3.20758	2.09874	0.988949	no
hy4_00328-RA	scaffold_0:980130:981293:+	Tyrosinase family protein asqI OS=Emericella nidulans (strain FGSC A4 / ATCC 38163 / CBS 112.46 / NRRL 194 / M139) GN=asqI PE=3 SV=1	conserved hypothetical protein [Aspergillus flavus NRRL3357]	NA	Hydroxyneurosporene synthase (CrtC)	NA	K09844|hydroxyneurosporene dehydrogenase|Metabolism; Biosynthesis of Secondary Metabolites; Carotenoid biosynthesis [PATH:ko00906]	NA	NA	0.0855169	0.120419	0	0	no
hy4_00329-RA	scaffold_0:981521:983508:-	Uncharacterized permease C29B12.14c OS=Schizosaccharomyces pombe (strain 972 / ATCC 24843) GN=SPAC29B12.14c PE=3 SV=2	Pc13g09870 [Penicillium rubens Wisconsin 54-1255]	KOG2466|Uridine permease/thiamine transporter/allantoin transport;	Permease for cytosine/purines, uracil, thiamine, allantoin	GO:0005337|nucleoside transmembrane transporter activity|molecular_function; GO:0055085|transmembrane transport|biological_process; GO:1901564|organonitrogen compound metabolic process|biological_process; GO:0046483|heterocycle metabolic process|biological_process; GO:0009536|plastid|cellular_component; GO:0042886|amide transport|biological_process; GO:0034641|cellular nitrogen compound metabolic…	K03457|nucleobase:cation symporter-1, NCS1 family|Environmental Information Processing; Membrane Transport; Other ion-coupled transporters	NA	Uracil permease OS=Schizosaccharomyces pombe (strain 972 / ATCC 24843) GN=fur4 PE=1 SV=2	15.2217	13.3565	4.03068	1.93897	yes
hy4_00330-RA	scaffold_0:983637:983979:+	NA	NA	NA	NA	NA	NA	NA	NA	1.27732	1.78142	0	0	yes
hy4_00331-RA	scaffold_0:984027:985241:+	2-oxoglutarate-Fe(II) type oxidoreductase OS=Neosartorya fumigata (strain ATCC MYA-4609 / Af293 / CBS 101355 / FGSC A1100) GN=encD PE=1 SV=2	Pc13g09880 [Penicillium rubens Wisconsin 54-1255]	KOG0143|Iron/ascorbate family oxidoreductases;	2OG-Fe(II) oxygenase superfamily;non-haem dioxygenase in morphine synthesis N-terminal	GO:0009987|cellular process|biological_process; GO:0050896|response to stimulus|biological_process; GO:1901576|organic substance biosynthetic process|biological_process; GO:0048856|anatomical structure development|biological_process; GO:0016706|oxidoreductase activity, acting on paired donors, with incorporation or reduction of molecular oxygen, 2-oxoglutarate as one donor, and incorporation of o…	K06892|--|Unclassified; Poorly Characterized; General function prediction only	NA	NA	33.4648	36.796	23.3146	13.538	yes
hy4_00332-RA	scaffold_0:985317:986894:-	Transcriptional activator of proteases prtT OS=Aspergillus clavatus (strain ATCC 1007 / CBS 513.65 / DSM 816 / NCTC 3887 / NRRL 1) GN=prtT PE=3 SV=1	Pc13g09890 [Penicillium rubens Wisconsin 54-1255]	NA	NA	GO:0006355|regulation of transcription, DNA-dependent|biological_process;	NA	NA	NA	2.11517	1.28696	3.17361	2.52732	no
hy4_00333-RA	scaffold_0:987784:989624:-	Efflux pump roqT OS=Penicillium rubens (strain ATCC 28089 / DSM 1075 / NRRL 1951 / Wisconsin 54-1255) GN=roqT PE=1 SV=1	Pc13g09900 [Penicillium rubens Wisconsin 54-1255]	KOG0254|Predicted transporter (major facilitator superfamily);	Major Facilitator Superfamily;Fungal trichothecene efflux pump (TRI12)	GO:0042221|response to chemical stimulus|biological_process; GO:0005215|transporter activity|molecular_function; GO:0005773|vacuole|cellular_component; GO:0016020|membrane|cellular_component; GO:0006865|amino acid transport|biological_process;	K03446|MFS transporter, DHA2 family, multidrug resistance protein B|Protein Families; Cellular Processes and Signaling; Transporters [BR:ko02000]	AFL2G_07229|[Aspergillus flavus]	MFS multidrug transporter OS=Trichoderma harzianum GN=mfs1 PE=2 SV=1	0	0	0	0	no
hy4_00334-RA	scaffold_0:991859:992358:+	NA	Pc13g09910 [Penicillium rubens Wisconsin 54-1255]	NA	NA	NA	NA	NA	NA	174.592	180.425	582.882	1074.96	yes
hy4_00335-RA	scaffold_0:992552:993459:-	Smad nuclear-interacting protein 1 OS=Mus musculus GN=Snip1 PE=1 SV=1	Pc13g09920 [Penicillium rubens Wisconsin 54-1255]	KOG1882|Transcriptional regulator SNIP1, contains FHA domain; KOG1881|Anion exchanger adaptor protein Kanadaptin, contains FHA domain; KOG1880|Nuclear inhibitor of phosphatase-1;	FHA domain	GO:0005654|nucleoplasm|cellular_component; GO:0048638|regulation of developmental growth|biological_process; GO:0005515|protein binding|molecular_function; GO:0044822| -- | -- ; GO:0008283|cell proliferation|biological_process; GO:0016787|hydrolase activity|molecular_function; GO:0009507|chloroplast|cellular_component; GO:0005829|cytosol|cellular_component; GO:0006355|regulation of transcription,…	NA	NA	Kanadaptin OS=Homo sapiens GN=SLC4A1AP PE=1 SV=1	14.5424	14.0521	11.7484	15.4433	no
hy4_00336-RA	scaffold_0:994768:995685:+	J domain-containing protein 1 OS=Ashbya gossypii (strain ATCC 10895 / CBS 109.51 / FGSC 9923 / NRRL Y-1056) GN=JID1 PE=3 SV=1	Pc13g09930 [Penicillium rubens Wisconsin 54-1255]	NA	DnaJ domain	GO:0005488|binding|molecular_function; GO:0005737|cytoplasm|cellular_component;	K09504|DnaJ homolog, subfamily A, member 3|Protein Families; Genetic Information Processing; Chaperones and folding catalysts [BR:ko03110]	NA	NA	46.5674	44.9852	58.022	49.7193	no
hy4_00337-RA	scaffold_0:997846:1003549:+	Peroxide stress-activated histidine kinase mak1 OS=Schizosaccharomyces pombe (strain 972 / ATCC 24843) GN=mak1 PE=3 SV=1	Pc13g09940 [Penicillium rubens Wisconsin 54-1255]	KOG0519|Sensory transduction histidine kinase; LSE0256|A Phytochrome;	Histidine kinase-, DNA gyrase B-, and HSP90-like ATPase;His Kinase A (phospho-acceptor) domain;PAS fold;PAS fold;PAS fold;PAS domain;Response regulator receiver domain	GO:0048364|root development|biological_process; GO:0097308|cellular response to farnesol|biological_process; GO:0090333|regulation of stomatal closure|biological_process; GO:0005515|protein binding|molecular_function; GO:0071732|cellular response to nitric oxide|biological_process; GO:0071219|cellular response to molecule of bacterial origin|biological_process; GO:0005773|vacuole|cellular_compone…	K05962|protein-histidine pros-kinase|Unclassified; Cellular Processes and Signaling; Signal transduction mechanisms	NA	hybrid sensor histidine kinase/response regulator [Balneola vulgaris]	99.3326	95.421	243.373	290.567	yes
hy4_00338-RA	scaffold_0:1007921:1008795:+	NA	Pc13g09950 [Penicillium rubens Wisconsin 54-1255]	NA	Uncharacterized conserved protein	NA	NA	NA	NA	115.306	111.294	65.3691	45.1917	yes
hy4_00339-RA	scaffold_0:1009627:1012245:-	Vesicular-fusion protein sec18 OS=Schizosaccharomyces pombe (strain 972 / ATCC 24843) GN=sec18 PE=1 SV=1	Pc13g09960 [Penicillium rubens Wisconsin 54-1255]	KOG0741|AAA+-type ATPase; KOG0730|AAA+-type ATPase; KOG0736|Peroxisome assembly factor 2 containing the AAA+-type ATPase domain; KOG0728|26S proteasome regulatory complex, ATPase RPT6; KOG0729|26S proteasome regulatory complex, ATPase RPT1; KOG0735|AAA+-type ATPase; KOG0726|26S proteasome regulatory complex, ATPase RPT2; KOG0651|26S proteasome regulatory complex, ATPase RPT4; KOG0731|AAA+-type AT…	ATPase family associated with various cellular activities (AAA);AAA domain;AAA ATPase domain;AAA domain;AAA domain;Part of AAA domain;AAA domain (Cdc48 subfamily);AAA domain;AAA domain;AAA domain;AAA domain;AAA domain;AAA domain (dynein-related subfamily);ABC transporter;Archaeal ATPase;Cell division protein 48 (CDC48), domain 2;Cell division protein 48 (CDC48), N-terminal domain;IstB-like ATP bi…	GO:0043198|dendritic shaft|cellular_component; GO:0005795|Golgi stack|cellular_component; GO:0048208|COPII vesicle coating|biological_process; GO:0098527|neuromuscular junction of somatic muscle|cellular_component; GO:0031748|D1 dopamine receptor binding|molecular_function; GO:0008022|protein C-terminus binding|molecular_function; GO:0043687|post-translational protein modification|biological_proc…	K06027|--|Unclassified; Metabolism; Other enzymes	Clama_scaffold_5-4.0|[Cladonia macilenta]	Vesicular-fusion protein SEC18 OS=Saccharomyces cerevisiae (strain ATCC 204508 / S288c) GN=SEC18 PE=1 SV=2	45.9954	42.9248	33.7192	32.5403	no
hy4_00340-RA	scaffold_0:1012597:1013787:+	Uncharacterized protein C5E4.10c OS=Schizosaccharomyces pombe (strain 972 / ATCC 24843) GN=SPCC5E4.10c PE=4 SV=2	Pc13g09970 [Penicillium rubens Wisconsin 54-1255]	NA	NA	NA	NA	NA	NA	16.0407	22.4126	14.3589	27.2666	no
hy4_00341-RA	scaffold_0:1014036:1015861:-	Ribosomal protein arginine N-methyltransferase rmt3 OS=Schizosaccharomyces pombe (strain 972 / ATCC 24843) GN=rmt3 PE=1 SV=3	Pc13g09980 [Penicillium rubens Wisconsin 54-1255]	KOG1499|Protein arginine N-methyltransferase PRMT1 and related enzymes; KOG1500|Protein arginine N-methyltransferase CARM1; KOG1501|Arginine N-methyltransferase;	FtsJ-like methyltransferase;Methyltransferase domain;Methyltransferase domain;Methyltransferase domain;Methyltransferase domain;Methyltransferase domain;Methyltransferase domain;Methyltransferase domain;Protein of unknown function (DUF1698);Met-10+ like-protein;Methyltransferase small domain;Protein-L-isoaspartate(D-aspartate) O-methyltransferase (PCMT);Ribosomal protein L11 methyltransferase (Pr…	GO:0045653|negative regulation of megakaryocyte differentiation|biological_process; GO:0042803|protein homodimerization activity|molecular_function; GO:0006406|mRNA export from nucleus|biological_process; GO:0097421|liver regeneration|biological_process; GO:0044020|histone methyltransferase activity (H4-R3 specific)|molecular_function; GO:0001701|in utero embryonic development|biological_process;…	K00599|--|Metabolism; Lipid Metabolism; Androgen and estrogen metabolism [PATH:ko00150] Metabolism; Amino Acid Metabolism; Histidine metabolism [PATH:ko00340] Metabolism; Amino Acid Metabolism; Tyrosine metabolism [PATH:ko00350] Metabolism; Amino Acid Metabolism; Tryptophan metabolism [PATH:ko00380] Metabolism; Metabolism of Other Amino Acids; Aminophosphonate metabolism [PATH:ko00440] Metabolism…	NA	NA	239.892	252.447	79.9092	43.4607	yes
hy4_00342-RA	scaffold_0:1016152:1017543:+	Conidiophore development protein hymA OS=Emericella nidulans (strain FGSC A4 / ATCC 38163 / CBS 112.46 / NRRL 194 / M139) GN=hymA PE=3 SV=1	Pc13g09990 [Penicillium rubens Wisconsin 54-1255]	KOG1566|Conserved protein Mo25;	Mo25-like	GO:1904063| -- | -- ; GO:0033138|positive regulation of peptidyl-serine phosphorylation|biological_process; GO:0051666|actin cortical patch localization|biological_process; GO:0010959|regulation of metal ion transport|biological_process; GO:0005826|actomyosin contractile ring|cellular_component; GO:0005829|cytosol|cellular_component; GO:0043539|protein serine/threonine kinase activator activity|m…	K08272|calcium binding protein 39|Environmental Information Processing; Signal Transduction; mTOR signaling pathway [PATH:ko04150]	NA	NA	38.1377	30.7988	19.9488	14.575	yes
hy4_00343-RA	scaffold_0:1018354:1020976:+	TBC domain-containing protein C1778.09 OS=Schizosaccharomyces pombe (strain 972 / ATCC 24843) GN=SPBC1778.09 PE=4 SV=1	Pc13g10000 [Penicillium rubens Wisconsin 54-1255]	KOG1102|Rab6 GTPase activator GAPCenA and related TBC domain proteins; KOG4436|Predicted GTPase activator NB4S/EVI5 (contains TBC domain)/Calmodulin-binding protein Pollux (contains PTB and TBC domains); KOG2221|PDZ-domain interacting protein EPI64, contains TBC domain; KOG2058|Ypt/Rab GTPase activating protein; KOG2223|Uncharacterized conserved protein, contains TBC domain; KOG4347|GTPase-activa…	Rab-GTPase-TBC domain	GO:0005856|cytoskeleton|cellular_component; GO:0008233|peptidase activity|molecular_function; GO:0031982|vesicle|cellular_component; GO:0022607|cellular component assembly|biological_process; GO:0012505|endomembrane system|cellular_component; GO:0051336|regulation of hydrolase activity|biological_process; GO:0006508|proteolysis|biological_process; GO:0043231|intracellular membrane-bounded organel…	K01072|ubiquitin thiolesterase|Protein Families; Metabolism; Peptidases [BR:ko01002]	NA	TBC1 domain family member 4 OS=Homo sapiens GN=TBC1D4 PE=1 SV=2	54.2395	56.3344	31.1902	24.1587	yes
hy4_00344-RA	scaffold_0:1021636:1022759:-	Zinc-type alcohol dehydrogenase-like protein C16A3.02c OS=Schizosaccharomyces pombe (strain 972 / ATCC 24843) GN=SPBC16A3.02c PE=3 SV=1	Pc13g09840 [Penicillium rubens Wisconsin 54-1255]	KOG1198|Zinc-binding oxidoreductase; KOG0023|Alcohol dehydrogenase, class V; KOG1197|Predicted quinone oxidoreductase; KOG1196|Predicted NAD-dependent oxidoreductase;	Zinc-binding dehydrogenase;Zinc-binding dehydrogenase;Glutamate/Leucine/Phenylalanine/Valine dehydrogenase	GO:0019369|arachidonic acid metabolic process|biological_process; GO:0006693|prostaglandin metabolic process|biological_process; GO:0016628|oxidoreductase activity, acting on the CH-CH group of donors, NAD or NADP as acceptor|molecular_function; GO:0009536|plastid|cellular_component; GO:0070062|extracellular vesicular exosome|cellular_component; GO:0016020|membrane|cellular_component;	K00359|NADH oxidase|Unclassified; Metabolism; Other enzymes	NA	NA	15.4721	14.472	9.82328	11.3765	no
hy4_00345-RA	scaffold_0:1023501:1024352:-	3-hydroxyacyl-CoA dehydrogenase-like protein LAM1 OS=Cochliobolus heterostrophus (strain C4 / ATCC 48331 / race T) GN=LAM1 PE=3 SV=1	Pc13g10010 [Penicillium rubens Wisconsin 54-1255]	KOG2304|3-hydroxyacyl-CoA dehydrogenase; KOG1683|Hydroxyacyl-CoA dehydrogenase/enoyl-CoA hydratase; KOG2305|3-hydroxyacyl-CoA dehydrogenase;	3-hydroxyacyl-CoA dehydrogenase, C-terminal domain;3-hydroxyacyl-CoA dehydrogenase, NAD binding domain;FAD dependent oxidoreductase;NADP oxidoreductase coenzyme F420-dependent;NAD binding domain of 6-phosphogluconate dehydrogenase;NAD-dependent glycerol-3-phosphate dehydrogenase N-terminus	GO:0043231|intracellular membrane-bounded organelle|cellular_component; GO:0044255|cellular lipid metabolic process|biological_process; GO:0032787|monocarboxylic acid metabolic process|biological_process; GO:0003824|catalytic activity|molecular_function; GO:0044444|cytoplasmic part|cellular_component;	K00100|--|Metabolism; Carbohydrate Metabolism; Fructose and mannose metabolism [PATH:ko00051] Metabolism; Carbohydrate Metabolism; Galactose metabolism [PATH:ko00052] Metabolism; Carbohydrate Metabolism; Butanoate metabolism [PATH:ko00650] Metabolism; Lipid Metabolism; Bile acid biosynthesis [PATH:ko00120] Metabolism; Lipid Metabolism; Linoleic acid metabolism [PATH:ko00591] Metabolism; Amino Aci…	EAA59126.1|[Aspergillus nidulans FGSC A4]	NA	0.211272	0.170134	0.399632	1.04438	no
hy4_00346-RA	scaffold_0:1025504:1025933:+	NA	NA	NA	NA	NA	NA	NA	NA	0	0	0	0.748037	no
hy4_00347-RA	scaffold_0:1026801:1028759:+	Uncharacterized transporter C1002.16c OS=Schizosaccharomyces pombe (strain 972 / ATCC 24843) GN=SPAC1002.16c PE=3 SV=1	Pc13g10030 [Penicillium rubens Wisconsin 54-1255]	KOG2533|Permease of the major facilitator superfamily; KOG2532|Permease of the major facilitator superfamily;	Major Facilitator Superfamily;MFS_1 like family	GO:0044763|single-organism cellular process|biological_process; GO:0022892|substrate-specific transporter activity|molecular_function; GO:0071702|organic substance transport|biological_process; GO:0022857|transmembrane transporter activity|molecular_function; GO:0006820|anion transport|biological_process; GO:0071705|nitrogen compound transport|biological_process; GO:0044464|cell part|cellular_com…	K02511|MFS transporter, ACS family, 4-hydroxyphenylacetate permease|Protein Families; Cellular Processes and Signaling; Transporters [BR:ko02000]	Clame_scaffold8-4.115|[Cladonia metacorallifera]	High-affinity nicotinic acid transporter (Nicotinic acid permease) - Saccharomyces cerevisiae (Baker's yeast).	9.73248	6.77796	35.0589	22.7459	yes
hy4_00348-RA	scaffold_0:1029216:1029581:-	NA	NA	NA	NA	NA	NA	NA	NA	0	1.30649	0	0	no
hy4_00349-RA	scaffold_0:1031145:1031892:+	Golgi apparatus membrane protein tvp18 OS=Neosartorya fumigata (strain ATCC MYA-4609 / Af293 / CBS 101355 / FGSC A1100) GN=tvp18 PE=3 SV=1	Pc13g10040 [Penicillium rubens Wisconsin 54-1255]	TWOG0389|Unnamed protein;	Uncharacterized conserved protein CG6151-P	GO:0006810|transport|biological_process; GO:0016020|membrane|cellular_component; GO:0005794|Golgi apparatus|cellular_component;	NA	NA	Clathrin-coated vesicle protein, putative OS=Aspergillus flavus (strain ATCC 200026 / FGSC A1120 / NRRL 3357 / JCM 12722 / SRRC 167) GN=AFLA_032100 PE=4 SV=1	368.41	380.125	207.304	185.679	yes
hy4_00350-RA	scaffold_0:1033946:1036862:+	NA	Pc13g10050 [Penicillium rubens Wisconsin 54-1255]	NA	Protein of unknown function (DUF3210)	NA	NA	NA	NA	58.4648	69.7882	78.5888	103.335	no
hy4_00351-RA	scaffold_0:1038251:1039741:+	E3 ubiquitin-protein ligase MARCH5 OS=Danio rerio GN=march5 PE=2 SV=1	Pc13g10060 [Penicillium rubens Wisconsin 54-1255]	KOG3053|Uncharacterized conserved protein;	FANCL C-terminal domain;RING-variant domain;Ring finger domain	GO:0005488|binding|molecular_function; GO:0043231|intracellular membrane-bounded organelle|cellular_component; GO:0050793|regulation of developmental process|biological_process; GO:0016881|acid-amino acid ligase activity|molecular_function; GO:0016567|protein ubiquitination|biological_process; GO:0044444|cytoplasmic part|cellular_component; GO:0050794|regulation of cellular process|biological_pro…	K10660|E3 ubiquitin-protein ligase MARCH5|Protein Families; Genetic Information Processing; Ubiquitin enzymes [BR:ko04121]	NA	NA	13.4902	15.0445	12.5478	17.8169	no
hy4_00352-RA	scaffold_0:1040265:1040973:+	54S ribosomal protein L28, mitochondrial OS=Saccharomyces cerevisiae (strain ATCC 204508 / S288c) GN=MRPL28 PE=1 SV=2	Pc13g10070 [Penicillium rubens Wisconsin 54-1255]	KOG4778|Mitochondrial ribosomal protein L28;	Mitochondrial ribosomal protein L28	NA	K02902|large subunit ribosomal protein L28|Genetic Information Processing; Translation; Ribosome [PATH:ko03010] Protein Families; Genetic Information Processing; Ribosome [BR:ko03011]	NA	NA	157.631	197.648	76.7355	67.8187	yes
hy4_00353-RA	scaffold_0:1041704:1042675:-	GTP-binding protein rho2 OS=Schizosaccharomyces pombe (strain 972 / ATCC 24843) GN=rho2 PE=1 SV=1	Pc13g10080 [Penicillium rubens Wisconsin 54-1255]	KOG0393|Ras-related small GTPase, Rho type; KOG0088|GTPase Rab21, small G protein superfamily; KOG0092|GTPase Rab5/YPT51 and related small G protein superfamily GTPases; KOG0079|GTP-binding protein H-ray, small G protein superfamily; KOG0087|GTPase Rab11/YPT3, small G protein superfamily; KOG0394|Ras-related GTPase; KOG0094|GTPase Rab6/YPT6/Ryh1, small G protein superfamily; KOG0084|GTPase Rab1/Y…	ADP-ribosylation factor family;Miro-like protein;Ras family;Signal recognition particle receptor beta subunit	GO:0050919|negative chemotaxis|biological_process; GO:0043296|apical junction complex|cellular_component; GO:0045987|positive regulation of smooth muscle contraction|biological_process; GO:0042346|positive regulation of NF-kappaB import into nucleus|biological_process; GO:0021762|substantia nigra development|biological_process; GO:0071896|protein localization to adherens junction|biological_proce…	K07975|Rho family, other|Protein Families; Cellular Processes and Signaling; GTP-binding proteins [BR:ko04031]	NA	GTP-binding protein YPT7 OS=Saccharomyces cerevisiae (strain ATCC 204508 / S288c) GN=YPT7 PE=1 SV=1	38.5239	40.6685	47.7992	52.1414	no
hy4_00354-RA	scaffold_0:1044230:1047924:+	Stress response protein nst1 OS=Aspergillus niger (strain CBS 513.88 / FGSC A1513) GN=nst1 PE=3 SV=1	Pc13g10090 [Penicillium rubens Wisconsin 54-1255]	TWOG0970|Unnamed protein;	Salt tolerance down-regulator	GO:0005829|cytosol|cellular_component;	NA	NA	Exocyst complex component SEC3 OS=Saccharomyces cerevisiae (strain ATCC 204508 / S288c) GN=SEC3 PE=1 SV=1	37.9655	40.3631	59.0421	68.0671	yes
hy4_00355-RA	scaffold_0:1048797:1051721:-	Vacuolar protein sorting-associated protein 35 OS=Schizosaccharomyces pombe (strain 972 / ATCC 24843) GN=vps35 PE=1 SV=2	Pc13g10100 [Penicillium rubens Wisconsin 54-1255]	KOG1107|Membrane coat complex Retromer, subunit VPS35;	Vacuolar protein sorting-associated protein 35	GO:0030904|retromer complex|cellular_component; GO:0005515|protein binding|molecular_function; GO:0042147|retrograde transport, endosome to Golgi|biological_process; GO:0031647|regulation of protein stability|biological_process; GO:0005765|lysosomal membrane|cellular_component; GO:0006886|intracellular protein transport|biological_process; GO:0005829|cytosol|cellular_component; GO:0097422|tubular…	NA	NA	Vacuolar protein sorting-associated protein 35 OS=Toxoplasma gondii (strain ATCC 50861 / VEG) GN=BN1205_102760 PE=3 SV=1	26.6244	23.8009	41.5889	38.9332	yes
hy4_00356-RA	scaffold_0:1052176:1053363:-	E3 ubiquitin-protein ligase rnf213-alpha OS=Danio rerio GN=rnf213a PE=3 SV=1	Pc13g10110 [Penicillium rubens Wisconsin 54-1255]	LSE3835|H Unnamed protein;	NA	GO:0044822| -- | -- ;	NA	NA	NA	0.574201	0.329192	0.460313	0.292364	no
hy4_00357-RA	scaffold_0:1053555:1057920:-	NFX1-type zinc finger-containing protein 1 OS=Homo sapiens GN=ZNFX1 PE=2 SV=2	Pc13g10110 [Penicillium rubens Wisconsin 54-1255]	KOG1801|tRNA-splicing endonuclease positive effector (SEN1); KOG1802|RNA helicase nonsense mRNA reducing factor (pNORF1); KOG1807|Helicases; KOG1803|DNA helicase; KOG1806|DEAD box containing helicases; KOG1804|RNA helicase;	AAA domain;AAA domain;Part of AAA domain;AAA domain;Uncharacterized conserved protein (DUF2075);Type III restriction enzyme, res subunit;UvrD/REP helicase N-terminal domain;UvrD-like helicase C-terminal domain;Viral (Superfamily 1) RNA helicase	GO:0044446|intracellular organelle part|cellular_component; GO:0030529|ribonucleoprotein complex|cellular_component; GO:0010468|regulation of gene expression|biological_process; GO:0043232|intracellular non-membrane-bounded organelle|cellular_component; GO:0016043|cellular component organization|biological_process; GO:2000112|regulation of cellular macromolecule biosynthetic process|biological_pr…	K01529|--|Metabolism; Carbohydrate Metabolism; Starch and sucrose metabolism [PATH:ko00500] Metabolism; Metabolism of Cofactors and Vitamins; Folate biosynthesis [PATH:ko00790]	NA	NA	0.080052	0.168794	0.523045	0.152539	no
hy4_00358-RA	scaffold_0:1059062:1061433:-	Acetolactate synthase catalytic subunit, mitochondrial OS=Saccharomyces cerevisiae (strain ATCC 204508 / S288c) GN=ILV2 PE=1 SV=1	Pc13g10120 [Penicillium rubens Wisconsin 54-1255]	KOG4166|Thiamine pyrophosphate-requiring enzyme; KOG1185|Thiamine pyrophosphate-requiring enzyme; KOG1184|Thiamine pyrophosphate-requiring enzyme;	Thiamine pyrophosphate enzyme, C-terminal TPP binding domain;Thiamine pyrophosphate enzyme, central domain;Thiamine pyrophosphate enzyme, N-terminal TPP binding domain	GO:0005618|cell wall|cellular_component; GO:0030976|thiamine pyrophosphate binding|molecular_function; GO:0005739|mitochondrion|cellular_component; GO:0005948|acetolactate synthase complex|cellular_component; GO:0040007|growth|biological_process; GO:0009097|isoleucine biosynthetic process|biological_process; GO:0009099|valine biosynthetic process|biological_process; GO:0000287|magnesium ion bindi…	K01652|acetolactate synthase large subunit|Metabolism; Carbohydrate Metabolism; Butanoate metabolism [PATH:ko00650] Metabolism; Carbohydrate Metabolism; C5-Branched dibasic acid metabolism [PATH:ko00660] Metabolism; Amino Acid Metabolism; Valine, leucine and isoleucine biosynthesis [PATH:ko00290] Metabolism; Metabolism of Cofactors and Vitamins; Pantothenate and CoA biosynthesis [PATH:ko00770]	NA	NA	211.797	185.906	195.892	160.008	no
hy4_00359-RA	scaffold_0:1064288:1066003:+	Galactokinase OS=Saccharomyces cerevisiae (strain ATCC 204508 / S288c) GN=GAL1 PE=1 SV=4	Pc13g10140 [Penicillium rubens Wisconsin 54-1255]	KOG0631|Galactokinase;	Galactokinase galactose-binding signature;GHMP kinases C terminal;GHMP kinases N terminal domain	GO:0019200|carbohydrate kinase activity|molecular_function; GO:0005975|carbohydrate metabolic process|biological_process; GO:0005488|binding|molecular_function; GO:0016773|phosphotransferase activity, alcohol group as acceptor|molecular_function;	K00849|galactokinase|Metabolism; Carbohydrate Metabolism; Galactose metabolism [PATH:ko00052]	NA	NA	16.5864	18.9255	33.2691	34.5404	yes
hy4_00360-RA	scaffold_0:1066429:1067724:-	NA	Pc13g10150 [Penicillium rubens Wisconsin 54-1255]	NA	Ydr279p protein family (RNase H2 complex component)	NA	NA	NA	NA	19.9752	23.0469	7.69982	6.22531	yes
hy4_00361-RA	scaffold_0:1068189:1070501:+	DNA replication licensing factor mcm10 OS=Schizosaccharomyces pombe (strain 972 / ATCC 24843) GN=mcm10 PE=1 SV=1	Pc13g10160 [Penicillium rubens Wisconsin 54-1255]	KOG3056|Protein required for S-phase initiation or completion;	Primase zinc finger	GO:0009987|cellular process|biological_process; GO:0005488|binding|molecular_function; GO:0044699|single-organism process|biological_process; GO:0005634|nucleus|cellular_component;	K10736|minichromosome maintenance protein 10|Protein Families; Genetic Information Processing; DNA replication proteins [BR:ko03032]	NA	NA	23.7038	24.6159	7.7781	6.13266	yes
hy4_00362-RA	scaffold_0:1071398:1072843:-	NA	Pc13g10170 [Penicillium rubens Wisconsin 54-1255]	NA	NA	NA	NA	NA	NA	53.6918	53.1701	47.7574	37.4342	no
hy4_00363-RA	scaffold_0:1073431:1074217:+	DASH complex subunit duo1 OS=Schizosaccharomyces pombe (strain 972 / ATCC 24843) GN=duo1 PE=3 SV=2	Pc13g10180 [Penicillium rubens Wisconsin 54-1255]	NA	DASH complex subunit Duo1	NA	NA	NA	NA	24.6678	25.2003	19.3739	17.6744	no
hy4_00364-RA	scaffold_0:1074426:1075179:+	NA	Pc13g10180 [Penicillium rubens Wisconsin 54-1255]	NA	Tic20-like protein	NA	NA	NA	NA	3.95504	2.4362	5.61472	2.64857	no
hy4_00365-RA	scaffold_0:1075946:1076501:-	NA	NA	NA	NA	NA	NA	NA	NA	1.50268	1.98143	2.78193	0	no
hy4_00366-RA	scaffold_0:1076680:1078101:-	Protein phosphatase 2C homolog C10F6.17c OS=Schizosaccharomyces pombe (strain 972 / ATCC 24843) GN=SPAC10F6.17c PE=3 SV=4	Pc13g10200 [Penicillium rubens Wisconsin 54-1255]	KOG0700|Protein phosphatase 2C/pyruvate dehydrogenase (lipoamide) phosphatase; KOG0698|Serine/threonine protein phosphatase; KOG0699|Serine/threonine protein phosphatase;	Protein phosphatase 2C;Protein phosphatase 2C	GO:0006470|protein dephosphorylation|biological_process; GO:0046872|metal ion binding|molecular_function; GO:0044699|single-organism process|biological_process; GO:0031974|membrane-enclosed lumen|cellular_component; GO:0004722|protein serine/threonine phosphatase activity|molecular_function; GO:0044429|mitochondrial part|cellular_component; GO:0050790|regulation of catalytic activity|biological_p…	K01112|--|Metabolism; Carbohydrate Metabolism; Fructose and mannose metabolism [PATH:ko00051] Metabolism; Carbohydrate Metabolism; Aminosugars metabolism [PATH:ko00530] Metabolism; Metabolism of Cofactors and Vitamins; Thiamine metabolism [PATH:ko00730] Metabolism; Metabolism of Cofactors and Vitamins; Riboflavin metabolism [PATH:ko00740] Metabolism; Metabolism of Cofactors and Vitamins; Nicotina…	NA	NA	25.3756	35.455	30.2578	24.0197	no
hy4_00367-RA	scaffold_0:1079835:1081268:-	NA	integral membrane protein TmpA [Aspergillus flavus NRRL3357]	NA	NA	NA	NA	NA	NA	0.321994	0.261277	1.33702	0.777204	yes
hy4_00368-RA	scaffold_0:1082645:1084494:+	NA	integral membrane protein [Aspergillus flavus NRRL3357]	NA	NA	NA	NA	NA	NA	0	0	0	0.134802	no
hy4_00369-RA	scaffold_0:1085347:1088916:-	Septation protein imp2 OS=Schizosaccharomyces pombe (strain 972 / ATCC 24843) GN=imp2 PE=1 SV=1	Pc13g10210 [Penicillium rubens Wisconsin 54-1255]	KOG2398|Predicted proline-serine-threonine phosphatase-interacting protein (PSTPIP); KOG4226|Adaptor protein NCK/Dock, contains SH2 and SH3 domains;	Fes/CIP4, and EFC/F-BAR homology domain;SH3 domain;Variant SH3 domain;Variant SH3 domain	GO:0007010|cytoskeleton organization|biological_process; GO:0051301|cell division|biological_process; GO:0005543|phospholipid binding|molecular_function; GO:0022402|cell cycle process|biological_process; GO:0022607|cellular component assembly|biological_process; GO:0015629|actin cytoskeleton|cellular_component; GO:0044430|cytoskeletal part|cellular_component; GO:0071822|protein complex subunit or…	K07365|NCK adaptor protein|Environmental Information Processing; Signal Transduction; ErbB signaling pathway [PATH:ko04012] Cellular Processes; Immune System; T cell receptor signaling pathway [PATH:ko04660] Cellular Processes; Development; Axon guidance [PATH:ko04360]	NA	NA	26.0432	23.3042	33.6937	31.964	no
hy4_00370-RA	scaffold_0:1089664:1090737:-	NA	hypothetical protein [Penicillium rubens Wisconsin 54-1255]	NA	NA	NA	NA	NA	NA	18.8369	26.9479	7.68261	5.1912	yes
hy4_00371-RA	scaffold_0:1091336:1093600:-	Transcription factor tau subunit sfc6 OS=Schizosaccharomyces pombe (strain 972 / ATCC 24843) GN=sfc6 PE=1 SV=1	Pc13g10240 [Penicillium rubens Wisconsin 54-1255]	TWOG0942|Unnamed protein;	NA	GO:0006351|transcription, DNA-dependent|biological_process;	NA	NA	NA	5.7864	5.13236	6.39506	5.03046	no
hy4_00372-RA	scaffold_0:1094504:1095370:-	Proline iminopeptidase OS=Arabidopsis thaliana GN=PIP PE=2 SV=3	Pc13g10250 [Penicillium rubens Wisconsin 54-1255]	LSE0410|A Predicted alpha/beta hydrolase;	alpha/beta hydrolase fold;Alpha/beta hydrolase family;Alpha/beta hydrolase family	NA	K00433|chloride peroxidase|Unclassified; Metabolism; Other enzymes	NA	NA	45.1875	42.8418	37.8148	44.3059	no
hy4_00373-RA	scaffold_0:1095835:1096918:+	UPF0613 protein PB24D3.06c OS=Schizosaccharomyces pombe (strain 972 / ATCC 24843) GN=SPAPB24D3.06c PE=3 SV=1	Pc13g10260 [Penicillium rubens Wisconsin 54-1255]	KOG4840|Predicted hydrolases or acyltransferases (alpha/beta hydrolase superfamily);	Alpha/beta hydrolase family;Alpha/beta hydrolase family;Protein of unknown function (DUF1749);Uncharacterised conserved protein (DUF2305)	NA	NA	NA	NA	9.81204	8.9975	16.8549	18.795	yes
hy4_00374-RA	scaffold_0:1097167:1097973:-	Dolichol-phosphate mannosyltransferase subunit 1 OS=Cricetulus griseus GN=DPM1 PE=2 SV=1	Pc13g10270 [Penicillium rubens Wisconsin 54-1255]	KOG2978|Dolichol-phosphate mannosyltransferase; KOG2977|Glycosyltransferase;	Glycosyl transferase family 2;Glycosyltransferase like family 2;Glycosyltransferase like family 2;Glycosyl transferase family 21;Glycosyl transferase family group 2	GO:0043178|alcohol binding|molecular_function; GO:0004169|dolichyl-phosphate-mannose-protein mannosyltransferase activity|molecular_function; GO:0006501|C-terminal protein lipidation|biological_process; GO:0035269|protein O-linked mannosylation|biological_process; GO:0005515|protein binding|molecular_function; GO:0033185|dolichol-phosphate-mannose synthase complex|cellular_component; GO:0019673|G…	K00721|dolichol-phosphate mannosyltransferase|Metabolism; Glycan Biosynthesis and Metabolism; N-Glycan biosynthesis [PATH:ko00510] Protein Families; Metabolism; Glycosyltransferases [BR:ko01003]	NA	Glycosyl transferase family 2 OS=Archaeoglobus veneficus (strain DSM 11195 / SNP6) GN=Arcve_1800 PE=4 SV=1	151.302	181.383	152.707	168.513	no
hy4_00375-RA	scaffold_0:1098257:1099641:+	NA	Pc13g10280 [Penicillium rubens Wisconsin 54-1255]	NA	Tetratricopeptide repeat;Tetratricopeptide repeat	NA	NA	NA	NA	19.0399	17.4358	14.0551	11.5686	no
hy4_00376-RA	scaffold_0:1100013:1101019:-	NA	Pc13g10290 [Penicillium rubens Wisconsin 54-1255]	NA	A-kinase anchor protein 110 kDa (AKAP 110);COP9 signalosome, subunit CSN8;SAC3/GANP/Nin1/mts3/eIF-3 p25 family	NA	NA	NA	NA	19.4772	18.5916	16.1254	16.2558	no
hy4_00377-RA	scaffold_0:1101320:1102276:+	ADIPOR-like receptor SPBC12C2.09c OS=Schizosaccharomyces pombe (strain 972 / ATCC 24843) GN=SPBC12C2.09c PE=3 SV=1	Pc13g10300 [Penicillium rubens Wisconsin 54-1255]	KOG0748|Predicted membrane proteins, contain hemolysin III domain;	Haemolysin-III related	GO:0009966|regulation of signal transduction|biological_process; GO:0007169|transmembrane receptor protein tyrosine kinase signaling pathway|biological_process; GO:1901700|response to oxygen-containing compound|biological_process; GO:0012505|endomembrane system|cellular_component; GO:0006629|lipid metabolic process|biological_process; GO:0043231|intracellular membrane-bounded organelle|cellular_c…	K07036|--|Unclassified; Poorly Characterized; General function prediction only	NA	Adiponectin receptor protein 1 OS=Homo sapiens GN=ADIPOR1 PE=1 SV=1	29.1601	29.1778	27.945	23.1618	no
hy4_00378-RA	scaffold_0:1103316:1104666:+	C6 finger domain transcription factor tcpZ OS=Claviceps purpurea (strain 20.1) GN=tcpZ PE=3 SV=1	Pc13g10310 [Penicillium rubens Wisconsin 54-1255]	NA	Fungal Zn(2)-Cys(6) binuclear cluster domain	NA	NA	fgenesh5_pg.C_scaffold_1000755|[Trichoderma reesei]	NA	2.87323	3.46691	7.70956	8.90535	yes
hy4_00379-RA	scaffold_0:1105027:1106193:+	3-oxoacyl-[acyl-carrier-protein] reductase FabG OS=Vibrio cholerae serotype O1 (strain ATCC 39315 / El Tor Inaba N16961) GN=fabG PE=1 SV=2	Pc13g10320 [Penicillium rubens Wisconsin 54-1255]	KOG1200|Mitochondrial/plastidial beta-ketoacyl-ACP reductase; TWOG0153|17-beta-hydroxysteroid dehydrogenase; KOG1206|Peroxisomal multifunctional beta-oxidation protein and related enzymes; KOG0725|Reductases with broad range of substrate specificities; KOG1199|Short-chain alcohol dehydrogenase/3-hydroxyacyl-CoA dehydrogenase; KOG4169|15-hydroxyprostaglandin dehydrogenase and related dehydrogenase…	3-hydroxyacyl-CoA dehydrogenase, NAD binding domain;short chain dehydrogenase;Enoyl-(Acyl carrier protein) reductase;KR domain;Polysaccharide biosynthesis protein	GO:0006629|lipid metabolic process|biological_process; GO:0044249|cellular biosynthetic process|biological_process; GO:1901576|organic substance biosynthetic process|biological_process; GO:0005488|binding|molecular_function; GO:0044763|single-organism cellular process|biological_process; GO:0016491|oxidoreductase activity|molecular_function; GO:0044711|single-organism biosynthetic process|biologi…	K00059|3-oxoacyl-[acyl-carrier protein] reductase|Metabolism; Lipid Metabolism; Fatty acid biosynthesis [PATH:ko00061] Metabolism; Lipid Metabolism; Polyunsaturated fatty acid biosynthesis [PATH:ko01040]	Endocarpon_03441|[Endocarpon pusillum]	NA	5.62648	5.60173	11.3156	7.39096	no
hy4_00380-RA	scaffold_0:1107434:1108739:-	Negative regulator of sexual conjugation and meiosis OS=Schizosaccharomyces pombe (strain 972 / ATCC 24843) GN=ran1 PE=1 SV=2	Pc13g10330 [Penicillium rubens Wisconsin 54-1255]	KOG0583|Serine/threonine protein kinase; KOG0586|Serine/threonine protein kinase; KOG4717|Serine/threonine protein kinase; KOG0032|Ca2+/calmodulin-dependent protein kinase, EF-Hand protein superfamily; KOG0588|Serine/threonine protein kinase; KOG0611|Predicted serine/threonine protein kinase; KOG0615|Serine/threonine protein kinase Chk2 and related proteins; KOG0604|MAP kinase-activated protein k…	Phosphotransferase enzyme family;Kinase-like;Protein kinase domain;Protein tyrosine kinase	GO:0043276|anoikis|biological_process; GO:0009749|response to glucose stimulus|biological_process; GO:0004674|protein serine/threonine kinase activity|molecular_function; GO:0000082|G1/S transition of mitotic cell cycle|biological_process; GO:0009628|response to abiotic stimulus|biological_process; GO:0045892|negative regulation of transcription, DNA-dependent|biological_process; GO:0046872|metal…	K00924|--|Metabolism; Carbohydrate Metabolism; Inositol phosphate metabolism [PATH:ko00562] Metabolism; Xenobiotics Biodegradation and Metabolism; Benzoate degradation via CoA ligation [PATH:ko00632]	HCB02684.1|[Histoplasma capsulatum]	Salt overly sensitive 2 OS=Arabidopsis thaliana GN=sos2 PE=4 SV=1	562.594	500.144	557.294	367.115	no
hy4_00381-RA	scaffold_0:1113452:1115959:-	Serine/threonine-protein kinase prp4 OS=Schizosaccharomyces pombe (strain 972 / ATCC 24843) GN=prp4 PE=1 SV=2	Pc13g10360 [Penicillium rubens Wisconsin 54-1255]	KOG0670|U4/U6-associated splicing factor PRP4; KOG0667|Dual-specificity tyrosine-phosphorylation regulated kinase; KOG0671|LAMMER dual specificity kinases; KOG0660|Mitogen-activated protein kinase; KOG0593|Predicted protein kinase KKIAMRE; KOG0658|Glycogen synthase kinase-3; KOG0594|Protein kinase PCTAIRE and related kinases; KOG0665|Jun-N-terminal kinase (JNK); KOG0600|Cdc2-related protein kinas…	Protein kinase domain;Protein tyrosine kinase	GO:0004672|protein kinase activity|molecular_function; GO:0010557|positive regulation of macromolecule biosynthetic process|biological_process; GO:0046872|metal ion binding|molecular_function; GO:0005654|nucleoplasm|cellular_component; GO:2000112|regulation of cellular macromolecule biosynthetic process|biological_process; GO:0031328|positive regulation of cellular biosynthetic process|biological…	K08827|pre-mRNA-processing factor 4|Protein Families; Metabolism; Protein kinases [BR:ko01001]	OAT00923.1|[Blastomyces dermatitidis ER-3]	Serine/threonine-protein kinase ATG1c OS=Arabidopsis thaliana GN=ATG1C PE=2 SV=1	128.619	134.255	91.2317	71.9835	yes
hy4_00382-RA	scaffold_0:1117462:1117790:+	NA	Pc13g10370 [Penicillium rubens Wisconsin 54-1255]	NA	Translation machinery associated TMA7	NA	NA	NA	NA	3256.23	5793.85	1256.82	914.858	yes
hy4_00383-RA	scaffold_0:1118302:1119872:-	NA	Pc13g10380 [Penicillium rubens Wisconsin 54-1255]	NA	NA	NA	NA	NA	NA	71.7398	106.495	30.7667	42.2829	yes
hy4_00384-RA	scaffold_0:1120512:1121226:+	Damage response protein 1 OS=Saccharomyces cerevisiae (strain ATCC 204508 / S288c) GN=DAP1 PE=1 SV=1	Pc13g10390 [Penicillium rubens Wisconsin 54-1255]	KOG1110|Putative steroid membrane receptor Hpr6.6/25-Dx; KOG1108|Predicted heme/steroid binding protein;	Cytochrome b5-like Heme/Steroid binding domain	GO:0048468|cell development|biological_process; GO:0005496|steroid binding|molecular_function; GO:0016021|integral to membrane|cellular_component; GO:0005783|endoplasmic reticulum|cellular_component; GO:0032099|negative regulation of appetite|biological_process; GO:0005829|cytosol|cellular_component; GO:0003707|steroid hormone receptor activity|molecular_function; GO:0008083|growth factor activit…	K00287|dihydrofolate reductase|Metabolism; Metabolism of Cofactors and Vitamins; Folate biosynthesis [PATH:ko00790] Metabolism; Metabolism of Cofactors and Vitamins; One carbon pool by folate [PATH:ko00670]	NA	NA	202.459	245.849	162.211	174.044	no
hy4_00385-RA	scaffold_0:1122870:1124020:-	NA	predicted protein [Aspergillus terreus NIH2624]	NA	NA	NA	NA	NA	NA	4.9892	6.00918	12.8583	17.4884	yes
hy4_00386-RA	scaffold_0:1124400:1126145:-	Meiotic sister chromatid recombination protein 1 OS=Saccharomyces cerevisiae (strain ATCC 204508 / S288c) GN=MSC1 PE=1 SV=1	Pc13g10400 [Penicillium rubens Wisconsin 54-1255]	TWOG0966|Unnamed protein;	N-acetylmuramoyl-l-alanine amidase;Anaphase promoting complex (APC) subunit 2;HeH/LEM domain;Putative stress-responsive nuclear envelope protein;LEM domain;SAP domain;Slx4 endonuclease;Thymopoietin protein	NA	NA	NA	NA	385.67	382.449	686.878	868.892	yes
hy4_00387-RA	scaffold_0:1126955:1128034:+	Uncharacterized protein C4C5.03 OS=Schizosaccharomyces pombe (strain 972 / ATCC 24843) GN=SPAC4C5.03 PE=4 SV=1	Pc13g10430 [Penicillium rubens Wisconsin 54-1255]	NA	PQ loop repeat	NA	NA	NA	Uncharacterized protein C4C5.03 OS=Schizosaccharomyces pombe (strain 972 / ATCC 24843) GN=SPAC4C5.03 PE=2 SV=1	10.3471	7.27281	21.675	37.8825	yes
hy4_00388-RA	scaffold_0:1128303:1129223:-	Nuclear transport factor 2 OS=Emericella nidulans (strain FGSC A4 / ATCC 38163 / CBS 112.46 / NRRL 194 / M139) GN=ntf2 PE=3 SV=1	Pc13g10440 [Penicillium rubens Wisconsin 54-1255]	KOG2104|Nuclear transport factor 2; KOG0116|RasGAP SH3 binding protein rasputin, contains NTF2 and RRM domains; KOG4353|RNA export factor NXT1;	Nuclear transport factor 2 (NTF2) domain	GO:0005829|cytosol|cellular_component; GO:0008565|protein transporter activity|molecular_function; GO:0008536|Ran GTPase binding|molecular_function; GO:0044613|nuclear pore central transport channel|cellular_component; GO:0005640|nuclear outer membrane|cellular_component; GO:0042307|positive regulation of protein import into nucleus|biological_process; GO:0000060|protein import into nucleus, tran…	NA	NA	NA	109.305	105.424	128.064	95.6144	no
hy4_00389-RA	scaffold_0:1129575:1131908:-	U2 snRNP-associated SURP motif-containing protein OS=Pongo abelii GN=U2SURP PE=2 SV=1	Pc13g10450 [Penicillium rubens Wisconsin 54-1255]	KOG0151|Predicted splicing regulator, contains RRM, SWAP and RPR domains;	Surp module	GO:0005488|binding|molecular_function;	NA	NA	NA	35.3024	42.4842	22.2092	18.7064	yes
hy4_00390-RA	scaffold_0:1137131:1139218:+	NA	Pc13g10480 [Penicillium rubens Wisconsin 54-1255]	NA	NA	NA	NA	NA	NA	219.808	231.724	130.188	107.41	yes
hy4_00391-RA	scaffold_0:1140443:1147514:+	General negative regulator of transcription subunit 1 OS=Schizosaccharomyces pombe (strain 972 / ATCC 24843) GN=not1 PE=1 SV=1	Pc13g10490 [Penicillium rubens Wisconsin 54-1255]	KOG1831|Negative regulator of transcription;	Domain of unknown function (DUF3819);CCR4-Not complex component, Not1	GO:0044763|single-organism cellular process|biological_process; GO:0032991|macromolecular complex|cellular_component; GO:0005515|protein binding|molecular_function; GO:0043231|intracellular membrane-bounded organelle|cellular_component; GO:0006351|transcription, DNA-dependent|biological_process; GO:0061014|positive regulation of mRNA catabolic process|biological_process; GO:0010629|negative regul…	NA	NA	NA	50.6089	40.2368	51.559	44.2936	no
hy4_00392-RA	scaffold_0:1148214:1152120:+	Probable tubulin--tyrosine ligase PBY1 OS=Saccharomyces cerevisiae (strain ATCC 204508 / S288c) GN=PBY1 PE=1 SV=2	Pc13g10510 [Penicillium rubens Wisconsin 54-1255]	KOG2157|Predicted tubulin-tyrosine ligase; KOG4200|Uncharacterized conserved protein; KOG2158|Tubulin-tyrosine ligase-related protein;	ATP-grasp domain;YheC/D like ATP-grasp;Putative adipose-regulatory protein (Seipin);Survival protein SurE;Tubulin-tyrosine ligase family	GO:0043231|intracellular membrane-bounded organelle|cellular_component; GO:0065008|regulation of biological quality|biological_process; GO:0046486|glycerolipid metabolic process|biological_process; GO:0050789|regulation of biological process|biological_process; GO:0003824|catalytic activity|molecular_function; GO:0044444|cytoplasmic part|cellular_component;	K01112|--|Metabolism; Carbohydrate Metabolism; Fructose and mannose metabolism [PATH:ko00051] Metabolism; Carbohydrate Metabolism; Aminosugars metabolism [PATH:ko00530] Metabolism; Metabolism of Cofactors and Vitamins; Thiamine metabolism [PATH:ko00730] Metabolism; Metabolism of Cofactors and Vitamins; Riboflavin metabolism [PATH:ko00740] Metabolism; Metabolism of Cofactors and Vitamins; Nicotina…	NA	NA	19.7441	16.3369	24.3301	19.8964	no
hy4_00393-RA	scaffold_0:1152286:1153416:-	3-methylitaconate isomerase OS=Eubacterium barkeri GN=mii PE=1 SV=1	Pc13g10520 [Penicillium rubens Wisconsin 54-1255]	NA	PrpF protein	GO:0016863|intramolecular oxidoreductase activity, transposing C=C bonds|molecular_function; GO:0072329|monocarboxylic acid catabolic process|biological_process;	K09788|hypothetical protein|Unclassified; Poorly Characterized; Function unknown	NA	NA	2.69068	1.63468	5.63179	5.17733	yes
hy4_00394-RA	scaffold_0:1153749:1154974:-	NA	Pc13g10530 [Penicillium rubens Wisconsin 54-1255]	NA	NA	NA	NA	NA	NA	25.766	30.4329	26.289	24.8898	no
hy4_00395-RA	scaffold_0:1155268:1156610:-	Peroxisomal membrane protein PER10 OS=Pichia angusta GN=PEX14 PE=3 SV=1	peroxisomal docking factor component Pex14-Penicillium chrysogenum [Penicillium rubens Wisconsin 54-1255]	KOG2629|Peroxisomal membrane anchor protein (peroxin);	Baculovirus polyhedron envelope protein, PEP, C terminus;Peroxisomal membrane anchor protein (Pex14p) conserved region	NA	NA	NA	Peroxisomal membrane protein PEX14 OS=Saccharomyces cerevisiae (strain ATCC 204508 / S288c) GN=PEX14 PE=1 SV=1	29.5157	34.7998	52.8323	58.9291	yes
hy4_00396-RA	scaffold_0:1156996:1159253:+	Probable kinetochore protein ndc80 OS=Aspergillus oryzae (strain ATCC 42149 / RIB 40) GN=ndc80 PE=3 SV=1	Pc13g10550 [Penicillium rubens Wisconsin 54-1255]	KOG0995|Centromere-associated protein HEC1;	Leucine-rich repeats of kinetochore protein Cenp-F/LEK1;Intermediate filament protein;IncA protein;HEC/Ndc80p family	GO:0051315|attachment of spindle microtubules to kinetochore involved in mitotic sister chromatid segregation|biological_process; GO:0034501|protein localization to kinetochore|biological_process; GO:0031262|Ndc80 complex|cellular_component; GO:0051301|cell division|biological_process; GO:0000942|condensed nuclear chromosome outer kinetochore|cellular_component; GO:0051455|attachment of spindle m…	NA	NA	NA	22.6553	24.1557	17.4436	20.3326	no
hy4_00397-RA	scaffold_0:1159727:1161106:-	Saccharopine dehydrogenase [NADP(+), L-glutamate-forming] OS=Magnaporthe oryzae (strain 70-15 / ATCC MYA-4617 / FGSC 8958) GN=LYS3 PE=1 SV=2	aminoadipic semialdehyde synthase, putative [Aspergillus flavus NRRL3357]	KOG0172|Lysine-ketoglutarate reductase/saccharopine dehydrogenase;	Acetohydroxy acid isomeroreductase, catalytic domain;NAD binding domain of 6-phosphogluconate dehydrogenase;Putative NAD(P)-binding;Saccharopine dehydrogenase;Shikimate / quinate 5-dehydrogenase	GO:0047131|saccharopine dehydrogenase (NAD+, L-glutamate-forming) activity|molecular_function; GO:0051259|protein oligomerization|biological_process; GO:0019477|L-lysine catabolic process|biological_process; GO:0005739|mitochondrion|cellular_component; GO:0004755|saccharopine dehydrogenase (NADP+, L-glutamate-forming) activity|molecular_function; GO:0047130|saccharopine dehydrogenase (NADP+, L-ly…	K00293|saccharopine dehydrogenase (NADP+, L-glutamate forming)|Metabolism; Amino Acid Metabolism; Lysine biosynthesis [PATH:ko00300] Metabolism; Amino Acid Metabolism; Lysine degradation [PATH:ko00310]	NA	NA	8.98526	9.21357	6.80426	7.32022	no
hy4_00398-RA	scaffold_0:1161544:1161990:-	Peptide transporter PTR2 OS=Saccharomyces cerevisiae (strain ATCC 204508 / S288c) GN=PTR2 PE=1 SV=2	MSF oligopeptide transporter, putative [Aspergillus flavus NRRL3357]	KOG1237|H+/oligopeptide symporter;	POT family	GO:0071702|organic substance transport|biological_process; GO:0006811|ion transport|biological_process; GO:0071705|nitrogen compound transport|biological_process; GO:0015291|secondary active transmembrane transporter activity|molecular_function; GO:0015197|peptide transporter activity|molecular_function; GO:0044464|cell part|cellular_component; GO:0016020|membrane|cellular_component;	K03305|proton-dependent oligopeptide transporter, POT family|Environmental Information Processing; Membrane Transport; Other ion-coupled transporters	EEQ28888.1|[Microsporum canis]	PEPTIDE TRANSPORTER PTR2 (PEPTIDE PERMEASE PTR2) - Saccharomyces cerevisiae (Baker's yeast).	0.687127	1.01092	1.27764	1.65747	no
hy4_00399-RA	scaffold_0:1162403:1162820:-	NA	Pc12g04220 [Penicillium rubens Wisconsin 54-1255]	NA	NA	NA	NA	NA	NA	1.31053	2.54886	1.63082	1.96617	no
hy4_00400-RA	scaffold_0:1163634:1164764:+	NA	hypothetical protein G647_08087 [Cladophialophora carrionii CBS 160.54]	NA	Major royal jelly protein;SMP-30/Gluconolaconase/LRE-like region	NA	NA	NA	NA	0	0	0	0	no
hy4_00401-RA	scaffold_0:1165941:1166585:+	NA	Pc13g10570 [Penicillium rubens Wisconsin 54-1255]	NA	NA	NA	NA	NA	NA	0	0.302423	1.21376	1.03235	no
hy4_00402-RA	scaffold_0:1168583:1171924:+	NA	Pc13g10590 [Penicillium rubens Wisconsin 54-1255]	NA	NA	NA	NA	NA	NA	20.5391	19.3936	9.69495	6.34925	yes
hy4_00403-RA	scaffold_0:1172781:1175590:-	Thiamine repressible genes regulatory protein thi1 OS=Schizosaccharomyces pombe (strain 972 / ATCC 24843) GN=thi1 PE=1 SV=2	Pc13g10600 [Penicillium rubens Wisconsin 54-1255]	TWOG0419|Unnamed protein; TWOG0416|Unnamed protein;	Fungal specific transcription factor domain;Fungal Zn(2)-Cys(6) binuclear cluster domain	GO:0005488|binding|molecular_function; GO:0006355|regulation of transcription, DNA-dependent|biological_process;	K09241|transcriptional regulatory protein GAL4|Protein Families; Genetic Information Processing; Transcription factors [BR:ko03000]	Clame_scaffold9-5.100|[Cladonia metacorallifera]	NA	29.3894	26.4192	8.26344	7.48265	yes
hy4_00404-RA	scaffold_0:1176268:1177770:-	NA	Pc13g10610 [Penicillium rubens Wisconsin 54-1255]	NA	NA	NA	NA	NA	NA	590.283	630.473	168.365	144.069	yes
hy4_00405-RA	scaffold_0:1181524:1182621:-	Uncharacterized deaminase C1683.02 OS=Schizosaccharomyces pombe (strain 972 / ATCC 24843) GN=SPBC1683.02 PE=3 SV=1	Pc13g10630 [Penicillium rubens Wisconsin 54-1255]	KOG1097|Adenine deaminase/adenosine deaminase;	Adenosine/AMP deaminase	GO:0019239|deaminase activity|molecular_function; GO:0016814|hydrolase activity, acting on carbon-nitrogen (but not peptide) bonds, in cyclic amidines|molecular_function; GO:0055086|nucleobase-containing small molecule metabolic process|biological_process;	K01488|adenosine deaminase|Metabolism; Nucleotide Metabolism; Purine metabolism [PATH:ko00230]	NA	NA	11.4428	9.09469	17.2257	18.6936	yes
hy4_00406-RA	scaffold_0:1182973:1184584:+	Uncharacterized transporter C757.13 OS=Schizosaccharomyces pombe (strain 972 / ATCC 24843) GN=SPCC757.13 PE=3 SV=1	Pc13g10640 [Penicillium rubens Wisconsin 54-1255]	KOG2533|Permease of the major facilitator superfamily; KOG2532|Permease of the major facilitator superfamily;	Major Facilitator Superfamily	GO:0055085|transmembrane transport|biological_process; GO:0043231|intracellular membrane-bounded organelle|cellular_component; GO:0042886|amide transport|biological_process; GO:0044444|cytoplasmic part|cellular_component; GO:0015718|monocarboxylic acid transport|biological_process; GO:0015075|ion transmembrane transporter activity|molecular_function; GO:0016020|membrane|cellular_component;	K08192|MFS transporter, ACS family, allantoate permease|Protein Families; Cellular Processes and Signaling; Transporters [BR:ko02000]	Clame_scaffold8-4.115|[Cladonia metacorallifera]	Allantoate permease - Saccharomyces cerevisiae (Baker's yeast).	0.372076	0.408724	0.410065	0.511219	no
hy4_00407-RA	scaffold_0:1184815:1185951:-	Methyltransferase OMS1, mitochondrial OS=Saccharomyces cerevisiae (strain ATCC 204508 / S288c) GN=OMS1 PE=1 SV=1	Pc13g10650 [Penicillium rubens Wisconsin 54-1255]	KOG4300|Predicted methyltransferase;	Methyltransferase domain;Methyltransferase domain;Methyltransferase domain;Methyltransferase domain;Methyltransferase domain;Methyltransferase domain	GO:0005740|mitochondrial envelope|cellular_component; GO:0016740|transferase activity|molecular_function;	K03183|ubiquinone/menaquinone biosynthesis methyltransferase|Metabolism; Metabolism of Cofactors and Vitamins; Ubiquinone biosynthesis [PATH:ko00130]	NA	NA	16.6181	15.9882	7.51366	7.73346	yes
hy4_00408-RA	scaffold_0:1186308:1187785:+	L-pipecolate oxidase OS=Schizosaccharomyces pombe (strain 972 / ATCC 24843) GN=fap1 PE=1 SV=1	Pc13g10660 [Penicillium rubens Wisconsin 54-1255]	KOG2820|FAD-dependent oxidoreductase;	FAD dependent oxidoreductase;FAD binding domain;Glucose inhibited division protein A;GMC oxidoreductase;Lycopene cyclase protein;NAD(P)-binding Rossmann-like domain;FAD-NAD(P)-binding;Pyridine nucleotide-disulphide oxidoreductase;Pyridine nucleotide-disulphide oxidoreductase;Pyridine nucleotide-disulphide oxidoreductase;Tryptophan halogenase	GO:0016647|oxidoreductase activity, acting on the CH-NH group of donors, oxygen as acceptor|molecular_function; GO:0044710|single-organism metabolic process|biological_process;	K00309|--|Unclassified; Metabolism; Other enzymes	NA	NA	8.58173	9.69922	12.7306	8.04037	no
hy4_00409-RA	scaffold_0:1188383:1189378:-	TATA-box-binding protein OS=Emericella nidulans (strain FGSC A4 / ATCC 38163 / CBS 112.46 / NRRL 194 / M139) GN=tbpA PE=2 SV=1	Pc13g10670 [Penicillium rubens Wisconsin 54-1255]	KOG3302|TATA-box binding protein (TBP), component of TFIID and TFIIIB;	Domain of unknown function (DUF3378);Transcription factor TFIID (or TATA-binding protein, TBP)	GO:0000781|chromosome, telomeric region|cellular_component; GO:0000785|chromatin|cellular_component; GO:0051123|RNA polymerase II transcriptional preinitiation complex assembly|biological_process; GO:0001186|RNA polymerase I transcription factor recruiting transcription factor activity|molecular_function; GO:0006357|regulation of transcription from RNA polymerase II promoter|biological_process; G…	K03120|transcription initiation factor TFIID TATA-box-binding protein|Genetic Information Processing; Transcription; Basal transcription factors [PATH:ko03022] Protein Families; Genetic Information Processing; Transcription factors [BR:ko03000]	NA	NA	605.792	732.402	191.982	213.356	yes
hy4_00410-RA	scaffold_0:1191785:1193818:+	Probable electron transfer flavoprotein-ubiquinone oxidoreductase, mitochondrial OS=Schizosaccharomyces pombe (strain 972 / ATCC 24843) GN=SPAC20G8.04c PE=3 SV=1	Pc13g10690 [Penicillium rubens Wisconsin 54-1255]	KOG2415|Electron transfer flavoprotein ubiquinone oxidoreductase;	FAD dependent oxidoreductase;Electron transfer flavoprotein-ubiquinone oxidoreductase;FAD binding domain;FAD binding domain;FAD dependent oxidoreductase;4Fe-4S dicluster domain;HI0933-like protein;NAD(P)-binding Rossmann-like domain;FAD-NAD(P)-binding;Pyridine nucleotide-disulphide oxidoreductase;Pyridine nucleotide-disulphide oxidoreductase;Pyridine nucleotide-disulphide oxidoreductase;Thi4 fami…	GO:0009646|response to absence of light|biological_process; GO:0006979|response to oxidative stress|biological_process; GO:0031305|integral to mitochondrial inner membrane|cellular_component; GO:0004174|electron-transferring-flavoprotein dehydrogenase activity|molecular_function; GO:0048039|ubiquinone binding|molecular_function; GO:0017133|mitochondrial electron transfer flavoprotein complex|cell…	K00311|electron-transferring-flavoprotein dehydrogenase|Unclassified; Metabolism; Other energy metabolism	NA	NA	167.87	199.575	186.326	221.109	no
hy4_00411-RA	scaffold_0:1194493:1196335:+	Pre-mRNA-splicing factor srp2 OS=Schizosaccharomyces pombe (strain 972 / ATCC 24843) GN=srp2 PE=1 SV=2	Pc13g10700 [Penicillium rubens Wisconsin 54-1255]	KOG0106|Alternative splicing factor SRp55/B52/SRp75 (RRM superfamily); KOG0105|Alternative splicing factor ASF/SF2 (RRM superfamily); KOG0118|FOG: RRM domain; KOG0123|Polyadenylate-binding protein (RRM superfamily); KOG0107|Alternative splicing factor SRp20/9G8 (RRM superfamily); KOG0147|Transcriptional coactivator CAPER (RRM superfamily); KOG0145|RNA-binding protein ELAV/HU (RRM superfamily);	RNA recognition motif. (a.k.a. RRM, RBD, or RNP domain);RNA recognition motif. (a.k.a. RRM, RBD, or RNP domain);RNA recognition motif (a.k.a. RRM, RBD, or RNP domain)	GO:0061041|regulation of wound healing|biological_process; GO:0010837|regulation of keratinocyte proliferation|biological_process; GO:0000381|regulation of alternative mRNA splicing, via spliceosome|biological_process; GO:0048025|negative regulation of mRNA splicing, via spliceosome|biological_process; GO:0045617|negative regulation of keratinocyte differentiation|biological_process; GO:0003729|m…	NA	NA	NA	181.579	218.193	460.357	507.716	yes
hy4_00412-RA	scaffold_0:1197081:1198112:+	Folic acid synthesis protein fol1 OS=Pneumocystis carinii GN=fol1 PE=1 SV=1	dihydroneopterin aldolase domain protein [Aspergillus oryzae RIB40]	KOG2544|Dihydropteroate synthase/7,8-dihydro-6-hydroxymethylpterin-pyrophosphokinase/Dihydroneopterin aldolase;	Dihydroneopterin aldolase	GO:0016740|transferase activity|molecular_function; GO:0006760|folic acid-containing compound metabolic process|biological_process;	K01633|dihydroneopterin aldolase|Metabolism; Metabolism of Cofactors and Vitamins; Folate biosynthesis [PATH:ko00790]	NA	NA	22.54	20.165	17.296	17.1113	no
hy4_00413-RA	scaffold_0:1199178:1200905:+	Serine/threonine-protein kinase psk1 OS=Schizosaccharomyces pombe (strain 972 / ATCC 24843) GN=psk1 PE=1 SV=1	Pc13g10710 [Penicillium rubens Wisconsin 54-1255]	KOG0598|Ribosomal protein S6 kinase and related proteins; KOG0690|Serine/threonine protein kinase; KOG0616|cAMP-dependent protein kinase catalytic subunit (PKA); KOG0694|Serine/threonine protein kinase; KOG0695|Serine/threonine protein kinase; KOG0696|Serine/threonine protein kinase; KOG0606|Microtubule-associated serine/threonine kinase and related proteins; KOG0610|Putative serine/threonine pro…	Protein kinase domain;Protein tyrosine kinase	GO:0006955|immune response|biological_process; GO:0043987|histone H3-S10 phosphorylation|biological_process; GO:0030165|PDZ domain binding|molecular_function; GO:0070498|interleukin-1-mediated signaling pathway|biological_process; GO:0051721|protein phosphatase 2A binding|molecular_function; GO:0043085|positive regulation of catalytic activity|biological_process; GO:0009611|response to wounding|b…	K00924|--|Metabolism; Carbohydrate Metabolism; Inositol phosphate metabolism [PATH:ko00562] Metabolism; Xenobiotics Biodegradation and Metabolism; Benzoate degradation via CoA ligation [PATH:ko00632]	estExt_fgenesh1_pm.C_170119|[Cenococcum geophilum 1.58]	Salt overly sensitive 2 OS=Arabidopsis thaliana GN=sos2 PE=4 SV=1	210.61	245.578	95.8665	70.5861	yes
hy4_00414-RA	scaffold_0:1201461:1202951:-	Cyclin pch1 OS=Schizosaccharomyces pombe (strain 972 / ATCC 24843) GN=pch1 PE=1 SV=1	Pc13g10740 [Penicillium rubens Wisconsin 54-1255]	KOG0834|CDK9 kinase-activating protein cyclin T; KOG0835|Cyclin L; KOG0794|CDK8 kinase-activating protein cyclin C; KOG2496|Cdk activating kinase (CAK)/RNA polymerase II transcription initiation/nucleotide excision repair factor TFIIH/TFIIK, cyclin H subunit;	Cyclin, C-terminal domain;Cyclin, N-terminal domain;Integral peroxisomal membrane peroxin	GO:0051704|multi-organism process|biological_process; GO:1902911| -- | -- ; GO:0031325|positive regulation of cellular metabolic process|biological_process; GO:0001932|regulation of protein phosphorylation|biological_process; GO:0031981|nuclear lumen|cellular_component; GO:0051726|regulation of cell cycle|biological_process; GO:0003676|nucleic acid binding|molecular_function; GO:0048523|negative …	NA	NA	NA	22.3286	24.3538	21.9263	19.3017	no
hy4_00415-RA	scaffold_0:1203600:1204820:-	NA	Pc13g10750 [Penicillium rubens Wisconsin 54-1255]	NA	RNA polymerase II transcription elongation factor	NA	NA	NA	NA	25.2627	30.9617	26.3246	29.687	no
hy4_00416-RA	scaffold_0:1205469:1207274:-	Signal transduction protein MDG1 OS=Saccharomyces cerevisiae (strain YJM789) GN=MDG1 PE=3 SV=1	Pc13g10760 [Penicillium rubens Wisconsin 54-1255]	KOG1616|Protein involved in Snf1 protein kinase complex assembly;	NA	GO:0071704|organic substance metabolic process|biological_process; GO:0044763|single-organism cellular process|biological_process; GO:0050794|regulation of cellular process|biological_process; GO:0044424|intracellular part|cellular_component; GO:0016020|membrane|cellular_component;	K07199|5'-AMP-activated protein kinase, regulatory beta subunit|Cellular Processes; Endocrine System; Insulin signaling pathway [PATH:ko04910] Cellular Processes; Endocrine System; Adipocytokine signaling pathway [PATH:ko04920]	NA	NA	408.276	568.423	624.909	1017.22	yes
hy4_00417-RA	scaffold_0:1208647:1209891:+	cAMP-dependent protein kinase regulatory subunit OS=Aspergillus niger GN=pkaR PE=3 SV=1	Pc13g10770 [Penicillium rubens Wisconsin 54-1255]	KOG1113|cAMP-dependent protein kinase types I and II, regulatory subunit; KOG0614|cGMP-dependent protein kinase; KOG2378|cAMP-regulated guanine nucleotide exchange factor;	Cyclic nucleotide-binding domain	GO:1900444|negative regulation of filamentous growth of a population of unicellular organisms in response to biotic stimulus|biological_process; GO:0043945|positive regulation of asexual sporulation resulting in formation of a cellular spore|biological_process; GO:0009405|pathogenesis|biological_process; GO:0030552|cAMP binding|molecular_function; GO:0046580|negative regulation of Ras protein sig…	K04739|cAMP-dependent protein kinase regulator|Cellular Processes; Cell Growth and Death; Apoptosis [PATH:ko04210] Cellular Processes; Endocrine System; Insulin signaling pathway [PATH:ko04910]	NA	Mll3241 protein - Rhizobium loti (Mesorhizobium loti).	195.44	242.597	135.125	135.298	yes
hy4_00418-RA	scaffold_0:1210402:1211262:-	NA	Pc13g10780 [Penicillium rubens Wisconsin 54-1255]	NA	2OG-Fe(II) oxygenase superfamily;2OG-Fe(II) oxygenase superfamily;2OG-Fe(II) oxygenase superfamily	NA	NA	NA	NA	22.3835	23.918	28.7329	25.2527	no
hy4_00419-RA	scaffold_0:1212054:1215755:+	Fork-head transcriptional regulator FHL1 OS=Candida albicans (strain SC5314 / ATCC MYA-2876) GN=FHL1 PE=1 SV=2	Pc13g10790 [Penicillium rubens Wisconsin 54-1255]	KOG2294|Transcription factor of the Forkhead/HNF3 family; KOG3562|Forkhead/HNF-3-related transcription factor;	FHA domain;Fork head domain	GO:0060963|positive regulation of ribosomal protein gene transcription from RNA polymerase II promoter|biological_process; GO:0005654|nucleoplasm|cellular_component; GO:0010688|negative regulation of ribosomal protein gene transcription from RNA polymerase II promoter|biological_process; GO:0032545|CURI complex|cellular_component; GO:0001226|RNA polymerase II transcription corepressor binding|mol…	K09413|forkhead transcription factor HCM1|Protein Families; Genetic Information Processing; Transcription factors [BR:ko03000]	NA	NA	71.0536	89.3709	55.3623	53.7036	yes
hy4_00420-RA	scaffold_0:1217087:1219798:-	NA	NA	NA	AAA domain	NA	NA	NA	NA	0	0	0.650385	0	no
hy4_00421-RA	scaffold_0:1222219:1224234:-	Serine palmitoyltransferase 2 OS=Schizosaccharomyces pombe (strain 972 / ATCC 24843) GN=lcb2 PE=3 SV=1	Pc13g10800 [Penicillium rubens Wisconsin 54-1255]	KOG1357|Serine palmitoyltransferase; KOG1359|Glycine C-acetyltransferase/2-amino-3-ketobutyrate-CoA ligase; KOG1358|Serine palmitoyltransferase; KOG1360|5-aminolevulinate synthase;	Aminotransferase class I and II;Beta-eliminating lyase	GO:0005515|protein binding|molecular_function; GO:0016023|cytoplasmic membrane-bounded vesicle|cellular_component; GO:0005773|vacuole|cellular_component; GO:0046512|sphingosine biosynthetic process|biological_process; GO:0043067|regulation of programmed cell death|biological_process; GO:0009640|photomorphogenesis|biological_process; GO:0035339|SPOTS complex|cellular_component; GO:0004758|serine C…	K00654|serine palmitoyltransferase|Metabolism; Lipid Metabolism; Sphingolipid metabolism [PATH:ko00600]	NA	NA	191.125	176.573	70.3607	53.4923	yes
hy4_00422-RA	scaffold_0:1225678:1227830:+	Malonamoyl-CoA synthetase vrtB OS=Penicillium aethiopicum GN=vrtB PE=1 SV=1	Pc13g10810 [Penicillium rubens Wisconsin 54-1255]	KOG1175|Acyl-CoA synthetase; KOG1176|Acyl-CoA synthetase; KOG1177|Long chain fatty acid acyl-CoA ligase;	AMP-binding enzyme;AMP-binding enzyme C-terminal domain	GO:0050872|white fat cell differentiation|biological_process; GO:0071333|cellular response to glucose stimulus|biological_process; GO:0005515|protein binding|molecular_function; GO:0071394|cellular response to testosterone stimulus|biological_process; GO:0030729|acetoacetate-CoA ligase activity|molecular_function; GO:0045471|response to ethanol|biological_process; GO:0044255|cellular lipid metabo…	K01907|acetoacetyl-CoA synthetase|Metabolism; Carbohydrate Metabolism; Butanoate metabolism [PATH:ko00650]	NA	NA	59.0952	62.7928	29.1445	18.7836	yes
hy4_00423-RA	scaffold_0:1228269:1230090:+	Mitochondrial-processing peptidase subunit alpha OS=Neurospora crassa (strain ATCC 24698 / 74-OR23-1A / CBS 708.71 / DSM 1257 / FGSC 987) GN=mpp PE=1 SV=2	Pc13g10820 [Penicillium rubens Wisconsin 54-1255]	KOG2067|Mitochondrial processing peptidase, alpha subunit; KOG0960|Mitochondrial processing peptidase, beta subunit, and related enzymes (insulinase superfamily); KOG2583|Ubiquinol cytochrome c reductase, subunit QCR2;	Insulinase (Peptidase family M16);Peptidase M16 inactive domain	GO:0005774|vacuolar membrane|cellular_component; GO:0009735|response to cytokinin stimulus|biological_process; GO:0044763|single-organism cellular process|biological_process; GO:0008270|zinc ion binding|molecular_function; GO:0005758|mitochondrial intermembrane space|cellular_component; GO:0017087|mitochondrial processing peptidase complex|cellular_component; GO:0009651|response to salt stress|bi…	K01412|mitochondrial processing peptidase|Protein Families; Metabolism; Peptidases [BR:ko01002]	FGSG_00863T0|[Fusarium graminearum]	NA	42.0374	44.9662	40.8623	39.0522	no
hy4_00424-RA	scaffold_0:1230621:1231535:+	Mitochondrial import receptor subunit tom22 OS=Neurospora crassa (strain ATCC 24698 / 74-OR23-1A / CBS 708.71 / DSM 1257 / FGSC 987) GN=tom22 PE=2 SV=1	Pc13g10830 [Penicillium rubens Wisconsin 54-1255]	KOG4111|Translocase of outer mitochondrial membrane complex, subunit TOM22;	Mitochondrial import receptor subunit Tom22	NA	NA	NA	Mitochondrial import receptor subunit TOM22 - Saccharomyces cerevisiae (Baker's yeast).	599.677	534.567	299.104	213.081	yes
hy4_00425-RA	scaffold_0:1232365:1234561:-	Uncharacterized protein C17H9.06c OS=Schizosaccharomyces pombe (strain 972 / ATCC 24843) GN=SPAC17H9.06c PE=1 SV=1	Pc13g10840 [Penicillium rubens Wisconsin 54-1255]	NA	Domain of unknown function (DUF4211)	NA	NA	NA	NA	27.1049	34.2844	10.3842	9.14858	yes
hy4_00426-RA	scaffold_0:1236375:1238124:+	Quinate permease OS=Emericella nidulans (strain FGSC A4 / ATCC 38163 / CBS 112.46 / NRRL 194 / M139) GN=qutD PE=1 SV=2	Pc13g10850 [Penicillium rubens Wisconsin 54-1255]	KOG0254|Predicted transporter (major facilitator superfamily); KOG0569|Permease of the major facilitator superfamily; KOG0255|Synaptic vesicle transporter SVOP and related transporters (major facilitator superfamily); KOG0252|Inorganic phosphate transporter;	Major Facilitator Superfamily;Sugar (and other) transporter	GO:0044763|single-organism cellular process|biological_process; GO:0015149|hexose transmembrane transporter activity|molecular_function; GO:0008645|hexose transport|biological_process; GO:0016020|membrane|cellular_component;	K08139|MFS transporter, SP family, sugar:H+ symporter|Protein Families; Cellular Processes and Signaling; Transporters [BR:ko02000]	NA	Putative uncharacterized protein An14g04280 OS=Aspergillus niger (strain CBS 513.88 / FGSC A1513) GN=An14g04280 PE=3 SV=1	5.123	3.95875	8.37195	2.45458	no
hy4_00427-RA	scaffold_0:1238744:1239802:+	Dehydrogenase azaJ OS=Aspergillus niger (strain ATCC 1015 / CBS 113.46 / FGSC A1144 / LSHB Ac4 / NCTC 3858a / NRRL 328 / USDA 3528.7) GN=azaJ PE=2 SV=1	Pc12g06160 [Penicillium rubens Wisconsin 54-1255]	KOG1198|Zinc-binding oxidoreductase; KOG1197|Predicted quinone oxidoreductase; KOG0024|Sorbitol dehydrogenase;	Alcohol dehydrogenase GroES-like domain;Zinc-binding dehydrogenase	GO:0043168|anion binding|molecular_function; GO:0044710|single-organism metabolic process|biological_process; GO:0009526|plastid envelope|cellular_component; GO:0016491|oxidoreductase activity|molecular_function; GO:0050661|NADP binding|molecular_function; GO:0016020|membrane|cellular_component; GO:0044434|chloroplast part|cellular_component;	K00540|--|Unclassified; Metabolism; Other enzymes	2325_t|[Ascocoryne sarcoides NRRL50072]	NA	0	0.127048	0.105153	0	no
hy4_00428-RA	scaffold_0:1240347:1242338:-	Efflux pump afoB OS=Emericella nidulans (strain FGSC A4 / ATCC 38163 / CBS 112.46 / NRRL 194 / M139) GN=afoB PE=1 SV=1	conserved hypothetical protein [Histoplasma capsulatum NAm1]	KOG0254|Predicted transporter (major facilitator superfamily); KOG0255|Synaptic vesicle transporter SVOP and related transporters (major facilitator superfamily);	Major Facilitator Superfamily;Fungal trichothecene efflux pump (TRI12)	GO:0009987|cellular process|biological_process; GO:0043231|intracellular membrane-bounded organelle|cellular_component; GO:0071702|organic substance transport|biological_process; GO:0022857|transmembrane transporter activity|molecular_function; GO:0006811|ion transport|biological_process; GO:0071705|nitrogen compound transport|biological_process; GO:0044444|cytoplasmic part|cellular_component; GO…	K03446|MFS transporter, DHA2 family, multidrug resistance protein B|Protein Families; Cellular Processes and Signaling; Transporters [BR:ko02000]	AFL2G_07229|[Aspergillus flavus]	MFS multidrug transporter OS=Trichoderma harzianum GN=mfs1 PE=2 SV=1	0.0528552	0.141156	0.0662969	0.0632047	no
hy4_00429-RA	scaffold_0:1242893:1245119:-	NA	predicted protein [Histoplasma capsulatum NAm1]	NA	Fungal specific transcription factor domain	NA	NA	maker-scaffold4.1-augustus-gene-8.80-mRNA-1|[Raffaelea quercus-mongolicae]	NA	6.28894	4.88387	8.53067	5.98547	no
hy4_00430-RA	scaffold_0:1246010:1247008:-	Retinol dehydrogenase 11 OS=Homo sapiens GN=RDH11 PE=1 SV=2	hypothetical protein NECHADRAFT_73270 [Nectria haematococca mpVI 77-13-4]	KOG1208|Dehydrogenases with different specificities (related to short-chain alcohol dehydrogenases); KOG1478|3-keto sterol reductase; KOG1611|Predicted short chain-type dehydrogenase; KOG0725|Reductases with broad range of substrate specificities; KOG1204|Predicted dehydrogenase; KOG1200|Mitochondrial/plastidial beta-ketoacyl-ACP reductase; KOG1205|Predicted dehydrogenase; KOG1209|1-Acyl dihydrox…	short chain dehydrogenase;Enoyl-(Acyl carrier protein) reductase;NAD dependent epimerase/dehydratase family;KR domain	GO:0008106|alcohol dehydrogenase (NADP+) activity|molecular_function; GO:0044446|intracellular organelle part|cellular_component; GO:0031090|organelle membrane|cellular_component; GO:0097190|apoptotic signaling pathway|biological_process; GO:0009966|regulation of signal transduction|biological_process; GO:0044707|single-multicellular organism process|biological_process; GO:0043231|intracellular m…	K00540|--|Unclassified; Metabolism; Other enzymes	Clame_scaffold8-4.115|[Cladonia metacorallifera]	NA	3.80097	3.56494	6.34462	6.65905	yes
hy4_00431-RA	scaffold_0:1247683:1248573:+	15-hydroxyprostaglandin dehydrogenase [NAD(+)] OS=Mus musculus GN=Hpgd PE=1 SV=1	Pc16g11280 [Penicillium rubens Wisconsin 54-1255]	KOG4169|15-hydroxyprostaglandin dehydrogenase and related dehydrogenases; KOG0725|Reductases with broad range of substrate specificities; KOG1199|Short-chain alcohol dehydrogenase/3-hydroxyacyl-CoA dehydrogenase; KOG1200|Mitochondrial/plastidial beta-ketoacyl-ACP reductase; KOG1205|Predicted dehydrogenase; KOG1210|Predicted 3-ketosphinganine reductase; KOG1201|Hydroxysteroid 17-beta dehydrogenase…	3-hydroxyacyl-CoA dehydrogenase, NAD binding domain;short chain dehydrogenase;Enoyl-(Acyl carrier protein) reductase;NAD dependent epimerase/dehydratase family;KR domain	GO:0044446|intracellular organelle part|cellular_component; GO:0033559|unsaturated fatty acid metabolic process|biological_process; GO:0016616|oxidoreductase activity, acting on the CH-OH group of donors, NAD or NADP as acceptor|molecular_function; GO:0043231|intracellular membrane-bounded organelle|cellular_component; GO:0006690|icosanoid metabolic process|biological_process; GO:0000166|nucleoti…	K00100|--|Metabolism; Carbohydrate Metabolism; Fructose and mannose metabolism [PATH:ko00051] Metabolism; Carbohydrate Metabolism; Galactose metabolism [PATH:ko00052] Metabolism; Carbohydrate Metabolism; Butanoate metabolism [PATH:ko00650] Metabolism; Lipid Metabolism; Bile acid biosynthesis [PATH:ko00120] Metabolism; Lipid Metabolism; Linoleic acid metabolism [PATH:ko00591] Metabolism; Amino Aci…	Endocarpon_04277|[Endocarpon pusillum]	NA	0	0	0	0	no
hy4_00432-RA	scaffold_0:1249191:1249688:-	NA	Pc21g19950 [Penicillium rubens Wisconsin 54-1255]	NA	NA	NA	NA	NA	NA	0.450576	0	0	0	no
hy4_00433-RA	scaffold_0:1251787:1253479:-	High-affinity glucose transporter SNF3 OS=Saccharomyces cerevisiae (strain ATCC 204508 / S288c) GN=SNF3 PE=1 SV=3	MFS monosaccharide transporter, putative [Talaromyces marneffei ATCC 18224]	KOG0254|Predicted transporter (major facilitator superfamily); KOG0569|Permease of the major facilitator superfamily; KOG0252|Inorganic phosphate transporter; KOG0255|Synaptic vesicle transporter SVOP and related transporters (major facilitator superfamily);	Major Facilitator Superfamily;MFS/sugar transport protein;Sugar (and other) transporter	GO:0055085|transmembrane transport|biological_process; GO:0015146|pentose transmembrane transporter activity|molecular_function; GO:0005353|fructose transmembrane transporter activity|molecular_function; GO:0005355|glucose transmembrane transporter activity|molecular_function; GO:0015758|glucose transport|biological_process; GO:0010255|glucose mediated signaling pathway|biological_process; GO:005…	K08139|MFS transporter, SP family, sugar:H+ symporter|Protein Families; Cellular Processes and Signaling; Transporters [BR:ko02000]	NA	Monosaccharide transporter - Aspergillus niger.	64.1764	51.1164	87.0411	33.0973	no
hy4_00434-RA	scaffold_0:1256662:1257138:-	NA	conserved hypothetical protein [Aspergillus flavus NRRL3357]	NA	NA	NA	NA	NA	NA	0.767753	0.964226	0.861542	3.65428	no
hy4_00435-RA	scaffold_0:1258325:1260323:+	NA	hypothetical protein CFIO01_05666 [Colletotrichum fioriniae PJ7]	NA	Protein of unknown function (DUF3176)	NA	NA	NA	NA	0.50493	0.614342	0.687442	0.716605	no
hy4_00436-RA	scaffold_0:1260611:1261261:-	Flavin reductase (NADPH) OS=Bos taurus GN=BLVRB PE=1 SV=2	flavin reductase, putative [Talaromyces marneffei ATCC 18224]	TWOG0187|Biliverdin reductase B (flavin reductase (NADPH));	NAD dependent epimerase/dehydratase family;NADH(P)-binding;NmrA-like family;TrkA-N domain	GO:0044710|single-organism metabolic process|biological_process; GO:0006778|porphyrin-containing compound metabolic process|biological_process; GO:0016491|oxidoreductase activity|molecular_function; GO:0043227|membrane-bounded organelle|cellular_component; GO:0005737|cytoplasm|cellular_component;	K05901|flavin reductase|Unclassified; Metabolism; Other enzymes	NA	NA	0.759448	0.761001	2.26135	2.84235	no
hy4_00437-RA	scaffold_0:1263044:1268219:+	ABC transporter FUM19 OS=Gibberella moniliformis (strain M3125 / FGSC 7600) GN=FUM19 PE=2 SV=1	hypothetical protein PFICI_03574 [Pestalotiopsis fici W106-1]	KOG0054|Multidrug resistance-associated protein/mitoxantrone resistance protein, ABC superfamily; KOG0055|Multidrug/pheromone exporter, ABC superfamily; KOG0058|Peptide exporter, ABC superfamily; KOG0056|Heavy metal exporter HMT1, ABC superfamily; KOG0059|Lipid exporter ABCA1 and related proteins, ABC superfamily; KOG0057|Mitochondrial Fe/S cluster exporter, ABC superfamily; KOG0060|Long-chain ac…	AAA-like domain;AAA ATPase domain;AAA domain;Part of AAA domain;AAA domain;AAA domain;AAA domain;AAA domain;P-loop containing region of AAA domain;ABC transporter transmembrane region;ABC transporter;Adenovirus IVa2 protein;Archaeal ATPase;CobW/HypB/UreG, nucleotide-binding domain;Protein of unknown function, DUF258;Protein of unknown function (DUF815);Dynamin family;FtsK/SpoIIIE family;Miro-like…	GO:0005887|integral to plasma membrane|cellular_component; GO:0006869|lipid transport|biological_process; GO:0008514|organic anion transmembrane transporter activity|molecular_function; GO:1901700|response to oxygen-containing compound|biological_process; GO:0015718|monocarboxylic acid transport|biological_process; GO:0005319|lipid transporter activity|molecular_function; GO:0098805| -- | -- ; GO…	K01552|--|Unclassified; Metabolism; Other enzymes	Clame_scaffold11-8.74|[Cladonia metacorallifera]	EcdL OS=Aspergillus rugulosus GN=ecdL PE=4 SV=1	6.96607	5.91174	8.1984	5.46067	no
hy4_00438-RA	scaffold_0:1268662:1270290:+	Probable feruloyl esterase ARB_07085 OS=Arthroderma benhamiae (strain ATCC MYA-4681 / CBS 112371) GN=ARB_07085 PE=1 SV=1	feruloyl esterase, putative [Aspergillus flavus NRRL3357]	NA	alpha/beta hydrolase fold;Alpha/beta hydrolase family;Alpha/beta hydrolase family;Prolyl oligopeptidase family;Tannase and feruloyl esterase	GO:0009056|catabolic process|biological_process; GO:0005975|carbohydrate metabolic process|biological_process; GO:0043170|macromolecule metabolic process|biological_process; GO:0052689|carboxylic ester hydrolase activity|molecular_function;	K09252|feruloyl esterase|Unclassified; Metabolism; Other enzymes	NA	NA	4.89765	4.17474	1.17732	1.12667	yes
hy4_00439-RA	scaffold_0:1271044:1271877:-	Sterol uptake control protein 2 OS=Candida albicans (strain SC5314 / ATCC MYA-2876) GN=UPC2 PE=1 SV=1	C6 transcription factor [Aspergillus fumigatus Af293]	LSE2304|Y Unnamed protein; TWOG0417|Unnamed protein; LSE2302|Y Unnamed protein;	Fungal specific transcription factor domain;Fungal Zn(2)-Cys(6) binuclear cluster domain	GO:0035969|positive regulation of sterol import by positive regulation of transcription from RNA polymerase II promoter|biological_process; GO:0016020|membrane|cellular_component; GO:0001077|RNA polymerase II core promoter proximal region sequence-specific DNA binding transcription factor activity involved in positive regulation of transcription|molecular_function; GO:0000978|RNA polymerase II co…	NA	FVEG_04314T0|[Fusarium verticillioides]	NA	13.267	13.2355	5.3731	1.67456	yes
hy4_00440-RA	scaffold_0:1272732:1273741:+	NA	predicted protein [Uncinocarpus reesii 1704]	NA	Tetraspanin family	NA	NA	NA	NA	183.553	170.437	150.343	91.2152	yes
hy4_00441-RA	scaffold_0:1274214:1276172:-	Kelch repeat-containing protein ARB_01230 OS=Arthroderma benhamiae (strain ATCC MYA-4681 / CBS 112371) GN=ARB_01230 PE=1 SV=1	Pc20g07860 [Penicillium rubens Wisconsin 54-1255]	NA	Kelch motif;Transmembrane alpha-helix domain	NA	NA	1093_t|[Ascocoryne sarcoides NRRL50072]	NA	5.07417	7.37836	0.520038	0.866928	yes
hy4_00442-RA	scaffold_0:1278663:1280033:+	NA	Pc13g10890 [Penicillium rubens Wisconsin 54-1255]	NA	Taurine catabolism dioxygenase TauD, TfdA family	NA	NA	EEA26647.1|[Penicillium marneffei]	NA	0.130029	0.216037	0.932819	0.863719	no
hy4_00443-RA	scaffold_0:1280672:1282344:+	Uncharacterized transporter C1002.16c OS=Schizosaccharomyces pombe (strain 972 / ATCC 24843) GN=SPAC1002.16c PE=3 SV=1	Pc13g10900 [Penicillium rubens Wisconsin 54-1255]	KOG2533|Permease of the major facilitator superfamily;	Major Facilitator Superfamily	GO:0043231|intracellular membrane-bounded organelle|cellular_component; GO:1903825| -- | -- ; GO:0051181|cofactor transport|biological_process; GO:0022891|substrate-specific transmembrane transporter activity|molecular_function; GO:0071705|nitrogen compound transport|biological_process; GO:0046942|carboxylic acid transport|biological_process; GO:0044444|cytoplasmic part|cellular_component; GO:005…	K08192|MFS transporter, ACS family, allantoate permease|Protein Families; Cellular Processes and Signaling; Transporters [BR:ko02000]	Clame_scaffold8-4.115|[Cladonia metacorallifera]	High-affinity nicotinic acid transporter (Nicotinic acid permease) - Saccharomyces cerevisiae (Baker's yeast).	3.85292	2.99547	11.994	10.6196	yes
hy4_00444-RA	scaffold_0:1283017:1283343:+	NA	Pc13g10910 [Penicillium rubens Wisconsin 54-1255]	NA	NA	NA	NA	NA	NA	59.3511	66.2391	474.27	631.778	yes
hy4_00445-RA	scaffold_0:1284120:1286547:+	Flavin-containing monooxygenase FMO GS-OX1 OS=Arabidopsis thaliana GN=FMOGS-OX1 PE=2 SV=1	Pc13g10920 [Penicillium rubens Wisconsin 54-1255]	KOG1399|Flavin-containing monooxygenase;	Flavin-binding monooxygenase-like;L-lysine 6-monooxygenase (NADPH-requiring);NAD(P)-binding Rossmann-like domain;FAD-NAD(P)-binding;Pyridine nucleotide-disulphide oxidoreductase;Pyridine nucleotide-disulphide oxidoreductase;Pyridine nucleotide-disulphide oxidoreductase	GO:0044763|single-organism cellular process|biological_process; GO:0071704|organic substance metabolic process|biological_process; GO:0051716|cellular response to stimulus|biological_process; GO:0043231|intracellular membrane-bounded organelle|cellular_component; GO:0098542| -- | -- ; GO:0044237|cellular metabolic process|biological_process; GO:0016705|oxidoreductase activity, acting on paired do…	K00485|dimethylaniline monooxygenase (N-oxide forming)|Unclassified; Metabolism; Other enzymes	NA	NA	2.11945	2.74704	3.77963	4.07162	no
hy4_00446-RA	scaffold_0:1287420:1288100:+	NA	Pc13g10930 [Penicillium rubens Wisconsin 54-1255]	NA	Zinc finger, C3HC4 type (RING finger);zinc-RING finger domain	NA	NA	NA	NA	5.28056	6.61772	5.45411	8.79091	no
hy4_00447-RA	scaffold_0:1288697:1291150:-	NA	Pc13g10940 [Penicillium rubens Wisconsin 54-1255]	NA	Protein of unknown function (DUF3405)	NA	NA	NA	NA	94.9061	113.499	30.2733	31.8973	yes
hy4_00448-RA	scaffold_0:1291808:1292922:-	Fido domain-containing protein DDB_G0283145 OS=Dictyostelium discoideum GN=DDB_G0283145 PE=4 SV=2	Pc13g10950 [Penicillium rubens Wisconsin 54-1255]	KOG3824|Huntingtin interacting protein HYPE;	Fic/DOC family	GO:0044710|single-organism metabolic process|biological_process; GO:0007424|open tracheal system development|biological_process; GO:0090066|regulation of anatomical structure size|biological_process; GO:0009416|response to light stimulus|biological_process; GO:0007300|ovarian nurse cell to oocyte transport|biological_process; GO:0016779|nucleotidyltransferase activity|molecular_function; GO:00508…	NA	NA	NA	2.60339	1.89876	7.09025	7.6176	yes
hy4_00449-RA	scaffold_0:1294568:1298246:-	ADP-ribosylation factor OS=Ajellomyces capsulatus GN=ARF PE=1 SV=3	Pc13g10980 [Penicillium rubens Wisconsin 54-1255]	KOG0070|GTP-binding ADP-ribosylation factor Arf1; KOG0071|GTP-binding ADP-ribosylation factor Arf6 (dArf3); KOG0072|GTP-binding ADP-ribosylation factor-like protein ARL1; KOG0073|GTP-binding ADP-ribosylation factor-like protein ARL2; KOG0074|GTP-binding ADP-ribosylation factor-like protein ARL3; KOG0076|GTP-binding ADP-ribosylation factor-like protein yARL3; KOG0075|GTP-binding ADP-ribosylation f…	ADP-ribosylation factor family;CorA-like Mg2+ transporter protein;G-protein alpha subunit;Gtr1/RagA G protein conserved region;Miro-like protein;50S ribosome-binding GTPase;Ras family;Signal recognition particle receptor beta subunit	GO:0005525|GTP binding|molecular_function; GO:0005794|Golgi apparatus|cellular_component; GO:0016004|phospholipase activator activity|molecular_function; GO:0006886|intracellular protein transport|biological_process; GO:0005829|cytosol|cellular_component; GO:0016192|vesicle-mediated transport|biological_process; GO:0045892|negative regulation of transcription, DNA-dependent|biological_process; GO…	K07977|Arf/Sar family, other|Protein Families; Cellular Processes and Signaling; GTP-binding proteins [BR:ko04031]	Hanno_04867|[Heterobasidion annosum 03012]	NA	269.209	259.236	290.417	263.615	no
hy4_00450-RA	scaffold_0:1299825:1300662:+	60S ribosomal protein L10a OS=Neurospora crassa (strain ATCC 24698 / 74-OR23-1A / CBS 708.71 / DSM 1257 / FGSC 987) GN=crp-74 PE=3 SV=1	Pc13g11000 [Penicillium rubens Wisconsin 54-1255]	KOG1570|60S ribosomal protein L10A; KOG1685|Uncharacterized conserved protein;	DEK C terminal domain;Ribosomal protein L1p/L10e family	GO:0009955|adaxial/abaxial pattern specification|biological_process; GO:0003723|RNA binding|molecular_function; GO:0048569|post-embryonic organ development|biological_process; GO:0005730|nucleolus|cellular_component; GO:0009506|plasmodesma|cellular_component; GO:0003735|structural constituent of ribosome|molecular_function; GO:0002181|cytoplasmic translation|biological_process; GO:0030687|preribo…	K02865|large subunit ribosomal protein L10Ae|Genetic Information Processing; Translation; Ribosome [PATH:ko03010] Protein Families; Genetic Information Processing; Ribosome [BR:ko03011]	NA	NA	1680.11	1598.82	1008.7	465.101	yes
hy4_00451-RA	scaffold_0:1300901:1302169:-	NA	Pc13g11010 [Penicillium rubens Wisconsin 54-1255]	NA	NA	NA	NA	NA	NA	30.5812	29.5152	15.2339	10.1627	yes
hy4_00452-RA	scaffold_0:1302402:1303770:+	Verprolin OS=Schizosaccharomyces pombe (strain 972 / ATCC 24843) GN=vrp1 PE=1 SV=1	Pc13g11020 [Penicillium rubens Wisconsin 54-1255]	KOG4462|WASP-interacting protein VRP1/WIP, contains WH2 domain;	WH2 motif	NA	NA	NA	NA	19.3778	21.0986	22.4209	25.4816	no
hy4_00453-RA	scaffold_0:1304534:1304914:+	U6 snRNA-associated Sm-like protein LSm8 OS=Schizosaccharomyces pombe (strain 972 / ATCC 24843) GN=lsm8 PE=3 SV=1	Pc13g11030 [Penicillium rubens Wisconsin 54-1255]	KOG1784|Small Nuclear ribonucleoprotein splicing factor; KOG1782|Small Nuclear ribonucleoprotein splicing factor;	LSM domain	GO:0005829|cytosol|cellular_component; GO:0003729|mRNA binding|molecular_function; GO:0000290|deadenylation-dependent decapping of nuclear-transcribed mRNA|biological_process; GO:0005845|mRNA cap binding complex|cellular_component; GO:0000375|RNA splicing, via transesterification reactions|biological_process; GO:0000932|cytoplasmic mRNA processing body|cellular_component; GO:0000339|RNA cap bindi…	NA	NA	NA	39.6361	27.306	29.8524	24.9318	no
hy4_00454-RA	scaffold_0:1306305:1307405:+	NA	Pc13g11040 [Penicillium rubens Wisconsin 54-1255]	NA	NA	NA	NA	NA	NA	105.503	150.203	44.583	47.2175	yes
hy4_00455-RA	scaffold_0:1308815:1310075:-	Surfeit locus protein 4 homolog OS=Schizosaccharomyces pombe (strain 972 / ATCC 24843) GN=SPCC970.06 PE=3 SV=1	Pc13g11050 [Penicillium rubens Wisconsin 54-1255]	KOG3998|Putative cargo transport protein ERV29;	SURF4 family	GO:0005515|protein binding|molecular_function; GO:0016020|membrane|cellular_component; GO:0007275|multicellular organismal development|biological_process; GO:0043231|intracellular membrane-bounded organelle|cellular_component; GO:0016482|cytoplasmic transport|biological_process; GO:0007154|cell communication|biological_process; GO:0048856|anatomical structure development|biological_process; GO:00…	NA	NA	ER-derived vesicles protein ERV29 OS=Saccharomyces cerevisiae (strain ATCC 204508 / S288c) GN=ERV29 PE=1 SV=1	127.326	120.518	132.732	126.192	no
hy4_00456-RA	scaffold_0:1310715:1311896:-	NA	Pc13g11060 [Penicillium rubens Wisconsin 54-1255]	NA	NA	NA	NA	NA	NA	27.2255	36.5526	29.1489	29.8108	no
hy4_00457-RA	scaffold_0:1314032:1314582:+	NA	hypothetical protein NECHADRAFT_52997 [Nectria haematococca mpVI 77-13-4]	NA	alpha/beta hydrolase fold;Alpha/beta hydrolase family;Alpha/beta hydrolase family;Protein of unknown function (DUF1749)	NA	NA	NA	NA	0.492449	0	2.78602	2.37024	no
hy4_00458-RA	scaffold_0:1314957:1316518:+	Uncharacterized protein C1683.06c OS=Schizosaccharomyces pombe (strain 972 / ATCC 24843) GN=SPBC1683.06c PE=3 SV=1	Pc13g11080 [Penicillium rubens Wisconsin 54-1255]	KOG2938|Predicted inosine-uridine preferring nucleoside hydrolase;	Inosine-uridine preferring nucleoside hydrolase	GO:1901564|organonitrogen compound metabolic process|biological_process; GO:0016799|hydrolase activity, hydrolyzing N-glycosyl compounds|molecular_function; GO:0055086|nucleobase-containing small molecule metabolic process|biological_process;	K01249|DNA glycosylase|Genetic Information Processing; Replication and Repair; Other replication, recombination and repair proteins	NA	NA	13.9847	17.7382	10.7305	9.14728	yes
hy4_00459-RA	scaffold_0:1317522:1317943:+	NA	hypothetical protein [Penicillium rubens Wisconsin 54-1255]	NA	NA	NA	NA	NA	NA	6.61848	9.16731	6.50139	3.83012	no
hy4_00460-RA	scaffold_0:1318934:1320071:+	Transcriptional regulator of yeast form adherence 6 OS=Candida albicans (strain SC5314 / ATCC MYA-2876) GN=TRY6 PE=2 SV=1	Pc13g11100 [Penicillium rubens Wisconsin 54-1255]	LSE0107|A bHLH transcription factor; KOG2588|Predicted DNA-binding protein;	Helix-loop-helix DNA-binding domain	GO:0050794|regulation of cellular process|biological_process; GO:0006351|transcription, DNA-dependent|biological_process;	NA	NA	NA	18.1524	8.39286	114.578	188.324	yes
hy4_00461-RA	scaffold_0:1320627:1322616:+	Bikaverin cluster transcription factor bik5 OS=Gibberella fujikuroi (strain CBS 195.34 / IMI 58289 / NRRL A-6831) GN=bik5 PE=2 SV=1	Pc13g11110 [Penicillium rubens Wisconsin 54-1255]	TWOG0419|Unnamed protein;	Fungal specific transcription factor domain;Fungal Zn(2)-Cys(6) binuclear cluster domain	NA	K04428|mitogen-activated protein kinase kinase kinase 4|Environmental Information Processing; Signal Transduction; MAPK signaling pathway [PATH:ko04010] Cellular Processes; Endocrine System; GnRH signaling pathway [PATH:ko04912] Protein Families; Metabolism; Protein kinases [BR:ko01001]	AFL2G_01551|[Aspergillus flavus]	NA	1.42714	1.98349	2.55053	1.6127	no
hy4_00462-RA	scaffold_0:1323005:1323627:+	NA	Pc13g11120 [Penicillium rubens Wisconsin 54-1255]	NA	CHORD	NA	NA	NA	NA	0	0	0.929111	1.68685	yes
hy4_00463-RA	scaffold_0:1323865:1326321:-	NA	Pc13g11130 [Penicillium rubens Wisconsin 54-1255]	NA	NA	NA	NA	NA	NA	13.6882	14.2149	23.9977	22.8909	yes
hy4_00464-RA	scaffold_0:1326785:1328723:-	Uncharacterized transporter C794.04c OS=Schizosaccharomyces pombe (strain 972 / ATCC 24843) GN=SPCC794.04c PE=3 SV=1	Pc13g11140 [Penicillium rubens Wisconsin 54-1255]	KOG0255|Synaptic vesicle transporter SVOP and related transporters (major facilitator superfamily); KOG0254|Predicted transporter (major facilitator superfamily);	Major Facilitator Superfamily;Sugar (and other) transporter	GO:0055085|transmembrane transport|biological_process; GO:0070887|cellular response to chemical stimulus|biological_process; GO:0015893|drug transport|biological_process; GO:0016021|integral to membrane|cellular_component; GO:0008519|ammonium transmembrane transporter activity|molecular_function; GO:0044459|plasma membrane part|cellular_component; GO:0015696|ammonium transport|biological_process;…	K08157|MFS transporter, DHA1 family, multidrug resistance protein|Protein Families; Cellular Processes and Signaling; Transporters [BR:ko02000]	Pa_7_5740|[Podospora anserina S mat+]	Pc21g01300 protein OS=Penicillium chrysogenum (strain ATCC 28089 / DSM 1075 / Wisconsin 54-1255) GN=Pc21g01300 PE=4 SV=1	5.79149	6.27345	5.12657	4.24245	no
hy4_00465-RA	scaffold_0:1329336:1331612:-	Protein priB OS=Lentinula edodes GN=priB PE=2 SV=1	Pc13g11150 [Penicillium rubens Wisconsin 54-1255]	NA	Fungal specific transcription factor domain	NA	NA	NA	NA	1.37223	1.21114	2.69316	2.77373	yes
hy4_00466-RA	scaffold_0:1332616:1333131:-	NA	hypothetical protein TRV_06532 [Trichophyton verrucosum HKI 0517]	NA	NA	NA	NA	NA	NA	0.554563	0	0.366454	0.318077	no
hy4_00467-RA	scaffold_0:1333800:1335721:+	NA	hypothetical protein AOR_1_2062174 [Aspergillus oryzae RIB40]	NA	Phosphotransferase enzyme family;Choline/ethanolamine kinase;HNH endonuclease	NA	NA	AFL2G_06952|[Aspergillus flavus]	NA	12.3292	9.83935	14.8073	9.97389	no
hy4_00468-RA	scaffold_0:1336075:1338176:-	Probable indole-3-pyruvate monooxygenase YUCCA8 OS=Arabidopsis thaliana GN=YUC8 PE=2 SV=1	Pc13g11160 [Penicillium rubens Wisconsin 54-1255]	KOG1399|Flavin-containing monooxygenase;	D-isomer specific 2-hydroxyacid dehydrogenase, NAD binding domain;3-hydroxyacyl-CoA dehydrogenase, NAD binding domain;FAD dependent oxidoreductase;FAD binding domain;FAD binding domain;Flavin-binding monooxygenase-like;HI0933-like protein;Acetohydroxy acid isomeroreductase, catalytic domain;L-lysine 6-monooxygenase (NADPH-requiring);Lycopene cyclase protein;NAD binding domain of 6-phosphogluconat…	GO:0044763|single-organism cellular process|biological_process; GO:0044422|organelle part|cellular_component; GO:0034641|cellular nitrogen compound metabolic process|biological_process; GO:0016020|membrane|cellular_component; GO:0043231|intracellular membrane-bounded organelle|cellular_component; GO:0016491|oxidoreductase activity|molecular_function; GO:0042221|response to chemical stimulus|biolo…	K00485|dimethylaniline monooxygenase (N-oxide forming)|Unclassified; Metabolism; Other enzymes	NA	NA	0.658728	0.137239	1.86631	2.95086	yes
hy4_00469-RA	scaffold_0:1339521:1340982:+	NA	Pc13g11170 [Penicillium rubens Wisconsin 54-1255]	NA	Transferase family	NA	NA	NA	NA	0.120644	0.265281	0.252394	0.0788892	no
hy4_00470-RA	scaffold_0:1341586:1342761:-	Probable D-xylose 1-dehydrogenase (NADP(+)) OS=Schizosaccharomyces pombe (strain 972 / ATCC 24843) GN=dhd1 PE=3 SV=1	Pc13g11190 [Penicillium rubens Wisconsin 54-1255]	KOG2741|Dimeric dihydrodiol dehydrogenase; KOG2742|Predicted oxidoreductase;	Oxidoreductase family, NAD-binding Rossmann fold	GO:0044281|small molecule metabolic process|biological_process; GO:0044723|single-organism carbohydrate metabolic process|biological_process; GO:0016616|oxidoreductase activity, acting on the CH-OH group of donors, NAD or NADP as acceptor|molecular_function;	K00540|--|Unclassified; Metabolism; Other enzymes	NA	NA	15.7468	18.5532	21.6879	15.3632	no
hy4_00471-RA	scaffold_0:1343239:1343850:-	NA	hypothetical protein [Penicillium rubens Wisconsin 54-1255]	NA	NA	NA	NA	NA	NA	0.187649	0.280377	0.725163	1.20174	no
hy4_00472-RA	scaffold_0:1344694:1348810:-	Protein stu1 OS=Neosartorya fumigata (strain ATCC MYA-4609 / Af293 / CBS 101355 / FGSC A1100) GN=stu1 PE=3 SV=2	Pc13g11280 [Penicillium rubens Wisconsin 54-1255]	TWOG0277|Unnamed protein;	CLASP N terminal;non-SMC mitotic condensation complex subunit 1;HEAT repeat;HEAT repeats;HEAT-like repeat	GO:0022603|regulation of anatomical structure morphogenesis|biological_process; GO:0051649|establishment of localization in cell|biological_process; GO:1903047| -- | -- ; GO:0031110|regulation of microtubule polymerization or depolymerization|biological_process; GO:0044087|regulation of cellular component biogenesis|biological_process; GO:0022607|cellular component assembly|biological_process; GO…	NA	NA	NA	41.3668	41.8153	32.0561	30.0029	no
hy4_00473-RA	scaffold_0:1350194:1351165:+	NA	Pc13g11300 [Penicillium rubens Wisconsin 54-1255]	LSE1338|A Unnamed protein;	Peptidase of plants and bacteria;Peptidase MA superfamily;SprT-like family	NA	NA	NA	NA	4.05363	4.40764	4.58059	4.38955	no
hy4_00474-RA	scaffold_0:1351634:1352842:-	54S ribosomal protein L3, mitochondrial OS=Saccharomyces cerevisiae (strain ATCC 204508 / S288c) GN=MRPL3 PE=1 SV=2	Pc13g11310 [Penicillium rubens Wisconsin 54-1255]	KOG3769|Ribonuclease III domain proteins;	Double-stranded RNA binding motif;Ribonuclease III domain;Ribonuclease-III-like	NA	K02906|large subunit ribosomal protein L3|Genetic Information Processing; Translation; Ribosome [PATH:ko03010] Protein Families; Genetic Information Processing; Ribosome [BR:ko03011]	NA	NA	161.157	184.21	125.132	97.8671	yes
hy4_00475-RA	scaffold_0:1353128:1353514:+	NA	Pc13g11320 [Penicillium rubens Wisconsin 54-1255]	NA	NA	NA	NA	NA	NA	257.968	405.618	205.092	245.596	no
hy4_00476-RA	scaffold_0:1353649:1354943:-	Protein MAK32 OS=Saccharomyces cerevisiae (strain ATCC 204508 / S288c) GN=MAK32 PE=4 SV=2	Pc13g11330 [Penicillium rubens Wisconsin 54-1255]	TWOG0930|Unnamed protein;	pfkB family carbohydrate kinase	NA	NA	NA	NA	3.02803	1.98143	6.36853	5.96319	yes
hy4_00477-RA	scaffold_0:1355340:1357164:+	Adenylyl cyclase-associated protein OS=Schizosaccharomyces pombe (strain 972 / ATCC 24843) GN=cap1 PE=1 SV=1	Pc13g11340 [Penicillium rubens Wisconsin 54-1255]	KOG2675|Adenylate cyclase-associated protein (CAP/Srv2p);	Adenylate cyclase associated (CAP) C terminal;Adenylate cyclase associated (CAP) N terminal	GO:0005856|cytoskeleton|cellular_component; GO:0044446|intracellular organelle part|cellular_component; GO:0000902|cell morphogenesis|biological_process; GO:0007010|cytoskeleton organization|biological_process; GO:0071704|organic substance metabolic process|biological_process; GO:0044463|cell projection part|cellular_component; GO:0051179|localization|biological_process; GO:0044707|single-multice…	NA	NA	NA	60.7196	67.9282	54.6322	59.0266	no
hy4_00478-RA	scaffold_0:1357998:1360423:-	Uncharacterized protein C3H8.04 OS=Schizosaccharomyces pombe (strain 972 / ATCC 24843) GN=SPAC3H8.04 PE=4 SV=1	Pc13g11350 [Penicillium rubens Wisconsin 54-1255]	KOG2306|Uncharacterized conserved protein;	Chromosome segregation during meiosis;Domain of unknown function (DUF4210)	GO:0005515|protein binding|molecular_function;	NA	NA	NA	27.6142	26.9781	125.209	165.674	yes
hy4_00479-RA	scaffold_0:1361277:1361955:+	NA	Pc13g11360 [Penicillium rubens Wisconsin 54-1255]	NA	NA	NA	NA	NA	NA	164.735	244.42	98.8694	109.149	yes
hy4_00480-RA	scaffold_0:1362080:1365246:-	Exocyst complex component SEC5 OS=Saccharomyces cerevisiae (strain ATCC 204508 / S288c) GN=SEC5 PE=1 SV=1	Pc13g11370 [Penicillium rubens Wisconsin 54-1255]	KOG2347|Sec5 subunit of exocyst complex;	Exocyst complex component Sec5;Vps51/Vps67	GO:0006810|transport|biological_process; GO:0044763|single-organism cellular process|biological_process; GO:0044464|cell part|cellular_component;	NA	NA	Exocyst complex component SEC5 OS=Saccharomyces cerevisiae (strain ATCC 204508 / S288c) GN=SEC5 PE=1 SV=1	19.9312	17.1369	19.6761	16.8298	no
hy4_00481-RA	scaffold_0:1365566:1367112:+	Isocitrate dehydrogenase [NAD] subunit 2, mitochondrial OS=Schizosaccharomyces pombe (strain 972 / ATCC 24843) GN=idh2 PE=1 SV=2	Pc13g11380 [Penicillium rubens Wisconsin 54-1255]	KOG0785|Isocitrate dehydrogenase, alpha subunit; KOG0784|Isocitrate dehydrogenase, gamma subunit; KOG0786|3-isopropylmalate dehydrogenase;	Isocitrate/isopropylmalate dehydrogenase	GO:0048046|apoplast|cellular_component; GO:0004449|isocitrate dehydrogenase (NAD+) activity|molecular_function; GO:0005515|protein binding|molecular_function; GO:0008270|zinc ion binding|molecular_function; GO:0051287|NAD binding|molecular_function; GO:0006102|isocitrate metabolic process|biological_process; GO:0005962|mitochondrial isocitrate dehydrogenase complex (NAD+)|cellular_component; GO:0…	K00030|isocitrate dehydrogenase (NAD+)|Metabolism; Carbohydrate Metabolism; Citrate cycle (TCA cycle) [PATH:ko00020]	NA	NA	282.516	331.194	157.091	108.761	yes
hy4_00482-RA	scaffold_0:1367429:1368489:-	Chromatin modification-related protein EAF7 OS=Yarrowia lipolytica (strain CLIB 122 / E 150) GN=EAF7 PE=3 SV=1	Pc13g11390 [Penicillium rubens Wisconsin 54-1255]	KOG4051|Uncharacterized conserved protein;	Chromatin modification-related protein EAF7	GO:0000123|histone acetyltransferase complex|cellular_component; GO:0006351|transcription, DNA-dependent|biological_process;	NA	NA	NA	29.0597	40.79	16.5223	14.7294	yes
hy4_00483-RA	scaffold_0:1368690:1371602:+	NA	Pc13g11400 [Penicillium rubens Wisconsin 54-1255]	KOG2000|Gamma-tubulin complex, DGRIP91/SPC98 component;	Spc97 / Spc98 family	NA	NA	NA	NA	5.77652	4.56274	5.62535	3.86277	no
hy4_00484-RA	scaffold_0:1371892:1374838:-	Nitrate reductase [NADPH] OS=Aspergillus niger GN=niaD PE=3 SV=1	nitrate reductase (NADPH) niaD or niiA-Penicillium chrysogenum [Penicillium rubens Wisconsin 54-1255]	KOG0535|Sulfite oxidase, molybdopterin-binding component; KOG0534|NADH-cytochrome b-5 reductase; KOG0537|Cytochrome b5;	Cytochrome b5-like Heme/Steroid binding domain;Oxidoreductase FAD-binding domain;Mo-co oxidoreductase dimerisation domain;Oxidoreductase NAD-binding domain;Ferric reductase NAD binding domain;Oxidoreductase molybdopterin binding domain	GO:0050896|response to stimulus|biological_process; GO:0043231|intracellular membrane-bounded organelle|cellular_component; GO:0055114|oxidation-reduction process|biological_process; GO:0050464|nitrate reductase (NADPH) activity|molecular_function; GO:0043546|molybdopterin cofactor binding|molecular_function; GO:0042128|nitrate assimilation|biological_process; GO:0044444|cytoplasmic part|cellular…	K10534|nitrate reductase (NADPH)|Metabolism; Energy Metabolism; Nitrogen metabolism [PATH:ko00910]	NA	NA	0.143831	0.0430833	0.431361	0.155238	no
hy4_00485-RA	scaffold_0:1375494:1379185:+	Nitrite reductase [NAD(P)H] OS=Emericella nidulans (strain FGSC A4 / ATCC 38163 / CBS 112.46 / NRRL 194 / M139) GN=niiA PE=3 SV=2	Pc13g11420 [Penicillium rubens Wisconsin 54-1255]	KOG1336|Monodehydroascorbate/ferredoxin reductase; KOG1346|Programmed cell death 8 (apoptosis-inducing factor); KOG0405|Pyridine nucleotide-disulphide oxidoreductase;	BFD-like [2Fe-2S] binding domain;FAD-NAD(P)-binding;Nitrite and sulphite reductase 4Fe-4S domain;Nitrite/Sulfite reductase ferredoxin-like half domain;Pyridine nucleotide-disulphide oxidoreductase;Pyridine nucleotide-disulphide oxidoreductase;Pyridine nucleotide-disulphide oxidoreductase;Rieske [2Fe-2S] domain;Rieske-like [2Fe-2S] domain	GO:0009061|anaerobic respiration|biological_process; GO:0051537|2 iron, 2 sulfur cluster binding|molecular_function; GO:0009344|nitrite reductase complex [NAD(P)H]|cellular_component; GO:0008942|nitrite reductase [NAD(P)H] activity|molecular_function; GO:0046872|metal ion binding|molecular_function; GO:0051539|4 iron, 4 sulfur cluster binding|molecular_function; GO:0042128|nitrate assimilation|bi…	K00362|nitrite reductase (NAD(P)H) large subunit|Metabolism; Energy Metabolism; Nitrogen metabolism [PATH:ko00910]	CHG08337.1|[Chaetomium globosum CBS 148.51]	NA	1.77116	2.06772	16.2145	8.05515	yes
hy4_00486-RA	scaffold_0:1380918:1382637:+	Nitrate transporter OS=Emericella nidulans (strain FGSC A4 / ATCC 38163 / CBS 112.46 / NRRL 194 / M139) GN=crnA PE=2 SV=2	Pc13g11470 [Penicillium rubens Wisconsin 54-1255]	LSE0461|A High affinity nitrate transporter;	Major Facilitator Superfamily	GO:0055085|transmembrane transport|biological_process; GO:0015706|nitrate transport|biological_process; GO:0051049|regulation of transport|biological_process; GO:0015707|nitrite transport|biological_process; GO:0015513|nitrite uptake transmembrane transporter activity|molecular_function; GO:0010167|response to nitrate|biological_process; GO:0022832|voltage-gated channel activity|molecular_functio…	K02575|MFS transporter, NNP family, nitrate transporter|Protein Families; Cellular Processes and Signaling; Transporters [BR:ko02000]	NA	Nitrate transporter (Nitrate permease) - Emericella nidulans (Aspergillus nidulans).	0	0	0.0715276	0	no
hy4_00487-RA	scaffold_0:1382943:1385184:-	Saccharolysin OS=Saccharomyces cerevisiae (strain ATCC 204508 / S288c) GN=PRD1 PE=1 SV=1	neurolysin, putative [Talaromyces stipitatus ATCC 10500]	KOG2089|Metalloendopeptidase family - saccharolysin & thimet oligopeptidase; KOG2090|Metalloendopeptidase family - mitochondrial intermediate peptidase;	Peptidase family M3	GO:0004175|endopeptidase activity|molecular_function; GO:0044763|single-organism cellular process|biological_process; GO:0034641|cellular nitrogen compound metabolic process|biological_process; GO:0008237|metallopeptidase activity|molecular_function; GO:0031974|membrane-enclosed lumen|cellular_component; GO:0050794|regulation of cellular process|biological_process; GO:0006508|proteolysis|biologic…	K01392|thimet oligopeptidase|Cellular Processes; Endocrine System; Renin - angiotensin system [PATH:ko04614] Protein Families; Metabolism; Peptidases [BR:ko01002]	NA	NA	0	0	0.0631713	0	no
hy4_00488-RA	scaffold_0:1385619:1386122:+	L-rhamnose mutarotase OS=Acidiphilium cryptum (strain JF-5) GN=rhaM PE=3 SV=1	Pc13g11480 [Penicillium rubens Wisconsin 54-1255]	NA	Domain of unknown function (DUF718)	NA	K03534|conserved hypothetical protein|Unclassified; Poorly Characterized; Function unknown	NA	NA	0.702835	0.892212	1.72221	1.36732	no
hy4_00489-RA	scaffold_0:1386189:1387028:-	Probable phosphatase C1620.13 OS=Schizosaccharomyces pombe (strain 972 / ATCC 24843) GN=SPCC1620.13 PE=3 SV=1	phosphoglycerate mutase family protein [Talaromyces stipitatus ATCC 10500]	KOG0235|Phosphoglycerate mutase;	Histidine phosphatase superfamily (branch 1)	GO:0009987|cellular process|biological_process; GO:0008152|metabolic process|biological_process; GO:0003824|catalytic activity|molecular_function;	K01189|alpha-galactosidase|Metabolism; Carbohydrate Metabolism; Galactose metabolism [PATH:ko00052] Metabolism; Lipid Metabolism; Glycerolipid metabolism [PATH:ko00561] Metabolism; Lipid Metabolism; Sphingolipid metabolism [PATH:ko00600] Metabolism; Glycan Biosynthesis and Metabolism; Glycosphingolipid biosynthesis - globoseries [PATH:ko00603]	NA	NA	0.636057	0.959091	2.05893	1.5071	no
hy4_00490-RA	scaffold_0:1388454:1389354:+	Short chain dehydrogenase asqE OS=Emericella nidulans (strain FGSC A4 / ATCC 38163 / CBS 112.46 / NRRL 194 / M139) GN=asqE PE=3 SV=1	putative gluconate 5-dehydrogenase protein [Neofusicoccum parvum UCRNP2]	KOG0725|Reductases with broad range of substrate specificities; KOG1200|Mitochondrial/plastidial beta-ketoacyl-ACP reductase; KOG1207|Diacetyl reductase/L-xylulose reductase; LSE1515|A Ketoacyl-CoA reductase; KOG1205|Predicted dehydrogenase; TWOG0153|17-beta-hydroxysteroid dehydrogenase; KOG1204|Predicted dehydrogenase; KOG1014|17 beta-hydroxysteroid dehydrogenase type 3, HSD17B3; KOG1610|Cortico…	short chain dehydrogenase;Enoyl-(Acyl carrier protein) reductase;Fungal family of unknown function (DUF1776);NAD dependent epimerase/dehydratase family;KR domain	GO:1901363|heterocyclic compound binding|molecular_function; GO:0044446|intracellular organelle part|cellular_component; GO:1901362|organic cyclic compound biosynthetic process|biological_process; GO:0032991|macromolecular complex|cellular_component; GO:0044249|cellular biosynthetic process|biological_process; GO:0044711|single-organism biosynthetic process|biological_process; GO:0006629|lipid me…	K00059|3-oxoacyl-[acyl-carrier protein] reductase|Metabolism; Lipid Metabolism; Fatty acid biosynthesis [PATH:ko00061] Metabolism; Lipid Metabolism; Polyunsaturated fatty acid biosynthesis [PATH:ko01040]	fgenesh1_pg.78_&#35;_34|[Sebacina vermifera spp. bescii]	NA	1.01881	1.13209	0.345732	0.32965	no
hy4_00491-RA	scaffold_0:1389616:1391035:-	NA	Pc13g11490 [Penicillium rubens Wisconsin 54-1255]	NA	NA	NA	K02920|large subunit ribosomal protein L36e|Genetic Information Processing; Translation; Ribosome [PATH:ko03010] Protein Families; Genetic Information Processing; Ribosome [BR:ko03011]	EAA61211.1|[Aspergillus nidulans FGSC A4]	NA	0.0917447	0.117556	0.36255	0.208465	no
hy4_00492-RA	scaffold_0:1391985:1393028:+	Lipase 1 OS=Psychrobacter immobilis GN=lip1 PE=1 SV=2	Pc13g11500 [Penicillium rubens Wisconsin 54-1255]	KOG4409|Predicted hydrolase/acyltransferase (alpha/beta hydrolase superfamily); KOG4178|Soluble epoxide hydrolase;	alpha/beta hydrolase fold;Alpha/beta hydrolase family;Alpha/beta hydrolase family;Protein of unknown function (DUF2424);Alpha/beta hydrolase of unknown function (DUF915);Putative lysophospholipase;Ndr family;PGAP1-like protein	GO:0005618|cell wall|cellular_component; GO:0044248|cellular catabolic process|biological_process; GO:0044238|primary metabolic process|biological_process; GO:0044710|single-organism metabolic process|biological_process; GO:0044117|growth of symbiont in host|biological_process; GO:1901575|organic substance catabolic process|biological_process; GO:0034820|4,9-DSHA hydrolase activity|molecular_func…	K01259|proline iminopeptidase|Metabolism; Amino Acid Metabolism; Arginine and proline metabolism [PATH:ko00330] Protein Families; Metabolism; Peptidases [BR:ko01002]	FGSG_02458T0|[Fusarium graminearum]	NA	5.5001	4.78867	14.0298	11.3324	yes
hy4_00493-RA	scaffold_0:1393963:1394620:-	NA	hypothetical protein [Penicillium rubens Wisconsin 54-1255]	NA	NA	NA	NA	NA	NA	93.8084	99.235	135.265	165.624	yes
hy4_00494-RA	scaffold_0:1395274:1396389:-	60S ribosomal protein L5 OS=Neurospora crassa (strain ATCC 24698 / 74-OR23-1A / CBS 708.71 / DSM 1257 / FGSC 987) GN=rpl-5 PE=3 SV=1	Pc13g11570 [Penicillium rubens Wisconsin 54-1255]	KOG0875|60S ribosomal protein L5; KOG1721|FOG: Zn-finger; KOG0867|Glutathione S-transferase;	Ribosomal L18p/L5e family;Ribosomal L18 C-terminal region	GO:0005925|focal adhesion|cellular_component; GO:0000184|nuclear-transcribed mRNA catabolic process, nonsense-mediated decay|biological_process; GO:0006415|translational termination|biological_process; GO:0006413|translational initiation|biological_process; GO:0005515|protein binding|molecular_function; GO:0016020|membrane|cellular_component; GO:0044822| -- | -- ; GO:0008097|5S rRNA binding|molec…	K02932|large subunit ribosomal protein L5e|Genetic Information Processing; Translation; Ribosome [PATH:ko03010] Protein Families; Genetic Information Processing; Ribosome [BR:ko03011]	NA	NA	1398.15	1361.01	1110.68	729.564	yes
hy4_00495-RA	scaffold_0:1396686:1397521:-	Acyl-CoA dehydrogenase family member 10 OS=Homo sapiens GN=ACAD10 PE=1 SV=1	Pc13g11580 [Penicillium rubens Wisconsin 54-1255]	KOG3085|Predicted hydrolase (HAD superfamily);	Haloacid dehalogenase-like hydrolase;HAD-hyrolase-like	GO:0043231|intracellular membrane-bounded organelle|cellular_component; GO:0030258|lipid modification|biological_process; GO:0044712|single-organism catabolic process|biological_process; GO:0016791|phosphatase activity|molecular_function; GO:0048878|chemical homeostasis|biological_process; GO:0016627|oxidoreductase activity, acting on the CH-CH group of donors|molecular_function; GO:0050896|respo…	K01253|microsomal epoxide hydrolase|Metabolism; Xenobiotics Biodegradation and Metabolism; Metabolism of xenobiotics by cytochrome P450 [PATH:ko00980]	NA	NA	6.0401	8.8728	4.20734	3.87208	yes
hy4_00496-RA	scaffold_0:1397980:1398897:+	Kinetochore protein fta4 OS=Schizosaccharomyces pombe (strain 972 / ATCC 24843) GN=fta4 PE=1 SV=1	Pc13g11590 [Penicillium rubens Wisconsin 54-1255]	NA	Kinetochore complex Fta4 of Sim4 subunit, or CENP-50;Mnd1 family	NA	NA	NA	NA	9.30203	10.0199	13.1873	13.1341	no
hy4_00497-RA	scaffold_0:1399424:1400842:+	NA	Pc13g11620 [Penicillium rubens Wisconsin 54-1255]	NA	NA	NA	NA	NA	NA	51.7674	54.2975	62.9738	96.5186	yes
hy4_00498-RA	scaffold_0:1401804:1405497:+	MAP-homologous protein 1 OS=Saccharomyces cerevisiae (strain ATCC 204508 / S288c) GN=MHP1 PE=1 SV=1	Pc13g11630 [Penicillium rubens Wisconsin 54-1255]	LSE2348|Y Unnamed protein;	NA	GO:0009987|cellular process|biological_process; GO:0043232|intracellular non-membrane-bounded organelle|cellular_component; GO:0005737|cytoplasm|cellular_component;	NA	NA	NA	86.6389	82.5542	182.03	235.649	yes
hy4_00499-RA	scaffold_0:1406445:1410236:+	ATP-binding cassette sub-family D member 2 OS=Homo sapiens GN=ABCD2 PE=1 SV=1	Pc13g11640 [Penicillium rubens Wisconsin 54-1255]	KOG0064|Peroxisomal long-chain acyl-CoA transporter, ABC superfamily; KOG0060|Long-chain acyl-CoA transporter, ABC superfamily (involved in peroxisome organization and biogenesis); KOG1208|Dehydrogenases with different specificities (related to short-chain alcohol dehydrogenases); KOG0058|Peptide exporter, ABC superfamily; KOG0055|Multidrug/pheromone exporter, ABC superfamily; KOG0056|Heavy metal…	AAA domain;ABC transporter transmembrane region 2;ABC transporter;short chain dehydrogenase;Polysaccharide biosynthesis protein	GO:0006633|fatty acid biosynthetic process|biological_process; GO:0042803|protein homodimerization activity|molecular_function; GO:1902001|fatty acid transmembrane transport|biological_process; GO:0005325|peroxisomal fatty-acyl-CoA transporter activity|molecular_function; GO:0033559|unsaturated fatty acid metabolic process|biological_process; GO:0005829|cytosol|cellular_component; GO:0005779|inte…	K05676|ATP-binding cassette, subfamily D (ALD), member 2|Environmental Information Processing; Membrane Transport; ABC transporters [PATH:ko02010] Protein Families; Cellular Processes and Signaling; Transporters [BR:ko02000]	Clame_scaffold8-4.115|[Cladonia metacorallifera]	ATP-binding cassette sub-family D member 2 OS=Homo sapiens GN=ABCD2 PE=1 SV=1	28.0357	28.0439	37.404	42.6264	no
hy4_00500-RA	scaffold_0:1410659:1411889:+	Pdp3-interacting factor 1 OS=Schizosaccharomyces pombe (strain 972 / ATCC 24843) GN=ptf1 PE=1 SV=1	Pc13g11650 [Penicillium rubens Wisconsin 54-1255]	TWOG0285|Unnamed protein;	haloacid dehalogenase-like hydrolase;haloacid dehalogenase-like hydrolase;Putative Phosphatase	GO:0005737|cytoplasm|cellular_component; GO:0044237|cellular metabolic process|biological_process; GO:0005634|nucleus|cellular_component;	K01112|--|Metabolism; Carbohydrate Metabolism; Fructose and mannose metabolism [PATH:ko00051] Metabolism; Carbohydrate Metabolism; Aminosugars metabolism [PATH:ko00530] Metabolism; Metabolism of Cofactors and Vitamins; Thiamine metabolism [PATH:ko00730] Metabolism; Metabolism of Cofactors and Vitamins; Riboflavin metabolism [PATH:ko00740] Metabolism; Metabolism of Cofactors and Vitamins; Nicotina…	NA	NA	26.3646	20.6354	52.4774	75.0674	yes
hy4_00501-RA	scaffold_0:1412309:1415392:-	Glycogen phosphorylase OS=Saccharomyces cerevisiae (strain ATCC 204508 / S288c) GN=GPH1 PE=1 SV=4	Pc13g11660 [Penicillium rubens Wisconsin 54-1255]	KOG2099|Glycogen phosphorylase;	Carbohydrate phosphorylase	GO:0030246|carbohydrate binding|molecular_function; GO:0005515|protein binding|molecular_function; GO:0008144|drug binding|molecular_function; GO:0005980|glycogen catabolic process|biological_process; GO:0009414|response to water deprivation|biological_process; GO:0016208|AMP binding|molecular_function; GO:0009507|chloroplast|cellular_component; GO:0008184|glycogen phosphorylase activity|molecula…	K00688|starch phosphorylase|Metabolism; Carbohydrate Metabolism; Starch and sucrose metabolism [PATH:ko00500] Cellular Processes; Endocrine System; Insulin signaling pathway [PATH:ko04910]	NA	NA	562.095	548.311	632.512	627.96	no
hy4_00502-RA	scaffold_0:1417530:1418913:-	Guanine nucleotide-binding protein alpha-3 subunit OS=Neurospora crassa (strain ATCC 24698 / 74-OR23-1A / CBS 708.71 / DSM 1257 / FGSC 987) GN=gna-3 PE=3 SV=1	Pc13g11670 [Penicillium rubens Wisconsin 54-1255]	KOG0082|G-protein alpha subunit (small G protein superfamily); KOG0085|G protein subunit Galphaq/Galphay, small G protein superfamily; KOG0099|G protein subunit Galphas, small G protein superfamily;	ADP-ribosylation factor family;G-protein alpha subunit;Gtr1/RagA G protein conserved region;Miro-like protein	GO:0023051|regulation of signaling|biological_process; GO:1900198|positive regulation of penicillin biosynthetic process|biological_process; GO:0005525|GTP binding|molecular_function; GO:0019236|response to pheromone|biological_process; GO:0030496|midbody|cellular_component; GO:0035690|cellular response to drug|biological_process; GO:0001664|G-protein coupled receptor binding|molecular_function; …	K04640|guanine nucleotide binding protein (G protein), alpha, other|Protein Families; Cellular Processes and Signaling; GTP-binding proteins [BR:ko04031]	NA	Guanine nucleotide-binding protein G(s) subunit alpha isoforms short OS=Homo sapiens GN=GNAS PE=1 SV=1	88.2137	96.0362	85.3761	77.4772	no
hy4_00503-RA	scaffold_0:1421813:1423426:+	Mitogen-activated protein kinase hog1 OS=Aspergillus clavatus (strain ATCC 1007 / CBS 513.65 / DSM 816 / NCTC 3887 / NRRL 1) GN=hog1 PE=3 SV=1	mitogen-activated protein kinase mpkC [Aspergillus niger CBS 513.88]	KOG0660|Mitogen-activated protein kinase; KOG0665|Jun-N-terminal kinase (JNK); KOG0664|Nemo-like MAPK-related serine/threonine protein kinase; KOG0594|Protein kinase PCTAIRE and related kinases; KOG0659|Cdk activating kinase (CAK)/RNA polymerase II transcription initiation/nucleotide excision repair factor TFIIH/TFIIK, kinase subunit CDK7; KOG0662|Cyclin-dependent kinase CDK5; KOG0658|Glycogen sy…	Phosphotransferase enzyme family;Lipopolysaccharide kinase (Kdo/WaaP) family;Kinase-like;Protein kinase domain;Protein tyrosine kinase	GO:0046685|response to arsenic-containing substance|biological_process; GO:0000161|MAPK cascade involved in osmosensory signaling pathway|biological_process; GO:0036283|positive regulation of transcription factor import into nucleus in response to oxidative stress|biological_process; GO:0010971|positive regulation of G2/M transition of mitotic cell cycle|biological_process; GO:1900391|regulation …	K04441|p38 MAP kinase|Environmental Information Processing; Signal Transduction; MAPK signaling pathway [PATH:ko04010] Environmental Information Processing; Signal Transduction; VEGF signaling pathway [PATH:ko04370] Cellular Processes; Endocrine System; GnRH signaling pathway [PATH:ko04912] Cellular Processes; Endocrine System; Progesterone-mediated oocyte maturation [PATH:ko04914] Cellular Proce…	fgenesh1_pg.8_&#35;_209|[Pleurotus ostreatus PC9]	Cyclin-dependent kinase 1 OS=Homo sapiens GN=CDK1 PE=1 SV=3	229.105	232.323	281.391	273.202	no
hy4_00504-RA	scaffold_0:1424032:1426867:+	Late secretory pathway protein AVL9 OS=Saccharomyces cerevisiae (strain ATCC 204508 / S288c) GN=AVL9 PE=1 SV=1	Pc13g11690 [Penicillium rubens Wisconsin 54-1255]	KOG3823|Uncharacterized conserved protein;	Transport protein Avl9;Uncharacterized conserved protein (DUF2347);Stabilization of polarity axis	GO:0006892|post-Golgi vesicle-mediated transport|biological_process; GO:0016477|cell migration|biological_process; GO:0005934|cellular bud tip|cellular_component; GO:0055037|recycling endosome|cellular_component;	NA	NA	NA	15.7055	13.4799	19.6047	14.3028	no
hy4_00505-RA	scaffold_0:1427762:1430380:-	Cullin-1 OS=Pongo abelii GN=CUL1 PE=2 SV=1	Pc13g11700 [Penicillium rubens Wisconsin 54-1255]	KOG2166|Cullins; KOG2284|E3 ubiquitin ligase, Cullin 2 component; KOG2167|Cullins; KOG2285|E3 ubiquitin ligase, Cullin 1 component; KOG2165|Anaphase-promoting complex (APC), subunit 2;	Cullin family;Cullin protein neddylation domain	GO:0043065|positive regulation of apoptotic process|biological_process; GO:0051704|multi-organism process|biological_process; GO:0000080|mitotic G1 phase|biological_process; GO:0002119|nematode larval development|biological_process; GO:0009888|tissue development|biological_process; GO:0034138|toll-like receptor 3 signaling pathway|biological_process; GO:0000082|G1/S transition of mitotic cell cyc…	K03347|cullin 1|Genetic Information Processing; Folding, Sorting and Degradation; Ubiquitin mediated proteolysis [PATH:ko04120] Environmental Information Processing; Signal Transduction; Wnt signaling pathway [PATH:ko04310] Cellular Processes; Cell Growth and Death; Cell cycle [PATH:ko04110] Cellular Processes; Cell Growth and Death; Cell cycle - yeast [PATH:ko04111] Protein Families; Genetic Inf…	NA	NA	150.765	157.841	74.5598	89.1488	yes
hy4_00506-RA	scaffold_0:1432827:1434752:+	Glucose N-acetyltransferase 1 OS=Gibberella zeae (strain PH-1 / ATCC MYA-4620 / FGSC 9075 / NRRL 31084) GN=GNT1 PE=3 SV=2	glycosyltransferase family 8 protein [Myceliophthora thermophila ATCC 42464]	KOG1950|Glycosyl transferase, family 8 - glycogenin;	ARD/ARD' family;Cupin;Cupin domain;Cupin;Glycosyl transferase family 8;Mannosyltransferase putative	GO:0005794|Golgi apparatus|cellular_component; GO:0016740|transferase activity|molecular_function; GO:0016020|membrane|cellular_component; GO:0044446|intracellular organelle part|cellular_component;	NA	snap_masked-scaffold9.1-processed-gene-6.111-mRNA-1|[Raffaelea quercus-mongolicae]	NA	99.3004	113.803	31.7456	28.4281	yes
hy4_00507-RA	scaffold_0:1434846:1436074:-	Regulator of phospholipase D SRF1 OS=Saccharomyces cerevisiae (strain ATCC 204508 / S288c) GN=SRF1 PE=1 SV=1	Pc13g11730 [Penicillium rubens Wisconsin 54-1255]	NA	NA	GO:0008152|metabolic process|biological_process;	NA	NA	NA	20.5837	18.5275	17.1906	18.9501	no
hy4_00508-RA	scaffold_0:1436437:1437372:+	Uncharacterized protein C23H3.12c OS=Schizosaccharomyces pombe (strain 972 / ATCC 24843) GN=SPAC23H3.12c PE=4 SV=1	Pc13g11740 [Penicillium rubens Wisconsin 54-1255]	KOG4539|Uncharacterized conserved protein;	Mitochondrial K+-H+ exchange-related	NA	NA	NA	NA	44.4342	49.2332	31.7276	30.2404	yes
hy4_00509-RA	scaffold_0:1437663:1439001:+	Actin cytoskeleton-regulatory complex protein end3 OS=Neosartorya fumigata (strain ATCC MYA-4609 / Af293 / CBS 101355 / FGSC A1100) GN=end3 PE=3 SV=1	Pc13g11750 [Penicillium rubens Wisconsin 54-1255]	KOG0998|Synaptic vesicle protein EHS-1 and related EH domain proteins; KOG1029|Endocytic adaptor protein intersectin; KOG1954|Endocytosis/signaling protein EHD1;	EF hand;Cytoskeletal-regulatory complex EF hand;EF hand;EF-hand domain;EF-hand domain pair;EF-hand domain pair;Actin cytoskeleton-regulatory complex protein END3;TPR/MLP1/MLP2-like protein	GO:0030674|protein binding, bridging|molecular_function; GO:0007015|actin filament organization|biological_process; GO:0043332|mating projection tip|cellular_component; GO:0005509|calcium ion binding|molecular_function; GO:0030479|actin cortical patch|cellular_component; GO:0003779|actin binding|molecular_function; GO:0030476|ascospore wall assembly|biological_process; GO:0006897|endocytosis|biol…	NA	g14592.t1|[Armillaria mellea DSM 3731]	NA	30.6107	37.7672	41.0605	52.9053	no
hy4_00510-RA	scaffold_0:1439607:1440811:+	Putative aryl-alcohol dehydrogenase AAD14 OS=Saccharomyces cerevisiae (strain ATCC 204508 / S288c) GN=AAD14 PE=1 SV=1	putative aryl-alcohol dehydrogenase protein [Togninia minima UCRPA7]	KOG1575|Voltage-gated shaker-like K+ channel, subunit beta/KCNAB;	Aldo/keto reductase family	GO:0071704|organic substance metabolic process|biological_process; GO:0044763|single-organism cellular process|biological_process; GO:0044237|cellular metabolic process|biological_process; GO:0016616|oxidoreductase activity, acting on the CH-OH group of donors, NAD or NADP as acceptor|molecular_function; GO:0044710|single-organism metabolic process|biological_process;	K00100|--|Metabolism; Carbohydrate Metabolism; Fructose and mannose metabolism [PATH:ko00051] Metabolism; Carbohydrate Metabolism; Galactose metabolism [PATH:ko00052] Metabolism; Carbohydrate Metabolism; Butanoate metabolism [PATH:ko00650] Metabolism; Lipid Metabolism; Bile acid biosynthesis [PATH:ko00120] Metabolism; Lipid Metabolism; Linoleic acid metabolism [PATH:ko00591] Metabolism; Amino Aci…	NA	NA	0	0	0.382848	0	no
hy4_00511-RA	scaffold_0:1441856:1442320:+	RutC family protein PYRAB12510 OS=Pyrococcus abyssi (strain GE5 / Orsay) GN=PYRAB12510 PE=3 SV=1	metal ion transporter metal ion transporter [Colletotrichum fioriniae PJ7]	NA	Endoribonuclease L-PSP	NA	K07567|TdcF protein|Genetic Information Processing; Translation; Other translation proteins	NA	NA	13.5078	11.8433	8.50806	8.99681	no
hy4_00512-RA	scaffold_0:1442977:1444536:-	NA	Pc22g24260 [Penicillium rubens Wisconsin 54-1255]	NA	Fungal specific transcription factor domain;Fungal Zn(2)-Cys(6) binuclear cluster domain	NA	NA	NA	NA	0.418865	0.0787687	0.160336	0.140834	no
hy4_00513-RA	scaffold_0:1444944:1445603:+	Glutathione S-transferase-like protein tpcF OS=Neosartorya fumigata (strain ATCC MYA-4609 / Af293 / CBS 101355 / FGSC A1100) GN=tpcF PE=2 SV=1	glutathione S-transferase Ure2-like protein [Aspergillus niger CBS 513.88]	KOG0867|Glutathione S-transferase;	Glutathione S-transferase, C-terminal domain;Glutathione S-transferase, C-terminal domain;Glutathione S-transferase, C-terminal domain;Glutathione S-transferase, N-terminal domain;Glutathione S-transferase, N-terminal domain;Glutathione S-transferase, N-terminal domain	GO:0044260|cellular macromolecule metabolic process|biological_process; GO:0034641|cellular nitrogen compound metabolic process|biological_process; GO:0005515|protein binding|molecular_function; GO:0051220|cytoplasmic sequestering of protein|biological_process; GO:0005737|cytoplasm|cellular_component; GO:0050896|response to stimulus|biological_process; GO:0004601|peroxidase activity|molecular_fun…	K00799|glutathione S-transferase|Metabolism; Metabolism of Other Amino Acids; Glutathione metabolism [PATH:ko00480] Metabolism; Xenobiotics Biodegradation and Metabolism; Metabolism of xenobiotics by cytochrome P450 [PATH:ko00980]	NA	NA	0	0	0	0	no
hy4_00514-RA	scaffold_0:1446094:1447738:+	Polyamine transporter 4 OS=Saccharomyces cerevisiae (strain ATCC 204508 / S288c) GN=TPO4 PE=1 SV=1	Pc22g24220 [Penicillium rubens Wisconsin 54-1255]	KOG0255|Synaptic vesicle transporter SVOP and related transporters (major facilitator superfamily);	Protein of unknown function (DUF1129);Major Facilitator Superfamily	GO:0009987|cellular process|biological_process; GO:0043231|intracellular membrane-bounded organelle|cellular_component; GO:0008519|ammonium transmembrane transporter activity|molecular_function; GO:0015696|ammonium transport|biological_process; GO:0015203|polyamine transmembrane transporter activity|molecular_function; GO:0042493|response to drug|biological_process; GO:0015695|organic cation tran…	K08157|MFS transporter, DHA1 family, multidrug resistance protein|Protein Families; Cellular Processes and Signaling; Transporters [BR:ko02000]	Pa_7_5740|[Podospora anserina S mat+]	Polyamine transporter 4 OS=Saccharomyces cerevisiae (strain ATCC 204508 / S288c) GN=TPO4 PE=1 SV=1	0	0	0	0	no
hy4_00515-RA	scaffold_0:1448144:1448788:-	NA	hypothetical protein PMAA_019990 [Talaromyces marneffei ATCC 18224]	NA	Acetyltransferase (GNAT) domain	NA	NA	NA	NA	3.05836	1.80208	1.25901	2.21723	no
hy4_00516-RA	scaffold_0:1449732:1452534:-	Lymphoid-specific helicase OS=Homo sapiens GN=HELLS PE=1 SV=1	Pc13g11770 [Penicillium rubens Wisconsin 54-1255]	KOG0385|Chromatin remodeling complex WSTF-ISWI, small subunit; KOG0389|SNF2 family DNA-dependent ATPase; KOG0392|SNF2 family DNA-dependent ATPase domain-containing protein; KOG0388|SNF2 family DNA-dependent ATPase; KOG0384|Chromodomain-helicase DNA-binding protein; KOG0383|Predicted helicase; KOG0386|Chromatin remodeling complex SWI/SNF, component SWI2 and related ATPases (DNA/RNA helicase superf…	DEAD/DEAH box helicase;Class II histone deacetylase complex subunits 2 and 3;Helicase conserved C-terminal domain;Type III restriction enzyme, res subunit;SNF2 family N-terminal domain	GO:0006337|nucleosome disassembly|biological_process; GO:0070182|DNA polymerase binding|molecular_function; GO:0042752|regulation of circadian rhythm|biological_process; GO:0000980|RNA polymerase II distal enhancer sequence-specific DNA binding|molecular_function; GO:0006346|methylation-dependent chromatin silencing|biological_process; GO:0071280|cellular response to copper ion|biological_process…	K01529|--|Metabolism; Carbohydrate Metabolism; Starch and sucrose metabolism [PATH:ko00500] Metabolism; Metabolism of Cofactors and Vitamins; Folate biosynthesis [PATH:ko00790]	PTRG_10301|[Pyrenophora tritici-repentis]	NA	30.1321	30.6891	14.0835	8.64086	yes
hy4_00517-RA	scaffold_0:1453002:1455045:-	NA	Pc13g11780 [Penicillium rubens Wisconsin 54-1255]	NA	NA	NA	NA	NA	NA	1.19895	1.07714	2.12742	1.61137	no
hy4_00518-RA	scaffold_0:1455815:1456834:-	Serine/threonine/tyrosine-interacting protein OS=Mus musculus GN=Styx PE=1 SV=2	Pc13g11790 [Penicillium rubens Wisconsin 54-1255]	KOG1716|Dual specificity phosphatase;	Dual specificity phosphatase, catalytic domain;Initiator tRNA phosphoribosyl transferase	GO:0044699|single-organism process|biological_process; GO:0006796|phosphate-containing compound metabolic process|biological_process; GO:0044424|intracellular part|cellular_component;	NA	NA	NA	3.53355	2.93511	4.72847	1.88638	no
hy4_00519-RA	scaffold_0:1459172:1463678:+	ABC transporter G family member 21 OS=Dictyostelium discoideum GN=abcG21 PE=3 SV=1	multidrug resistance protein CDR2 [Pyrenophora tritici-repentis Pt-1C-BFP]	KOG0065|Pleiotropic drug resistance proteins (PDR1-15), ABC superfamily; KOG0061|Transporter, ABC superfamily (Breast cancer resistance protein); KOG0059|Lipid exporter ABCA1 and related proteins, ABC superfamily; KOG0058|Peptide exporter, ABC superfamily; KOG0055|Multidrug/pheromone exporter, ABC superfamily; KOG0057|Mitochondrial Fe/S cluster exporter, ABC superfamily; KOG0056|Heavy metal expor…	AAA ATPase domain;AAA domain;AAA domain;ABC-2 type transporter;ABC-2 family transporter protein;ABC transporter;ABC-transporter extracellular N-terminal;CobW/HypB/UreG, nucleotide-binding domain;Protein of unknown function, DUF258;CDR ABC transporter	GO:0055085|transmembrane transport|biological_process; GO:0055092|sterol homeostasis|biological_process; GO:0035690|cellular response to drug|biological_process; GO:0005739|mitochondrion|cellular_component; GO:0008559|xenobiotic-transporting ATPase activity|molecular_function; GO:0071383|cellular response to steroid hormone stimulus|biological_process; GO:0046618|drug export|biological_process; G…	K01552|--|Unclassified; Metabolism; Other enzymes	Clama_scaffold_5-4.0|[Cladonia macilenta]	ABC transporter OS=Botryotinia fuckeliana GN=atrB PE=3 SV=1	0.255892	0.179827	0.261265	0.0929114	no
hy4_00520-RA	scaffold_0:1464613:1465111:+	NA	hypothetical protein MAA_00889 [Metarhizium robertsii ARSEF 23]	NA	NA	NA	NA	NA	NA	5.85357	4.98199	16.9576	8.1797	yes
hy4_00521-RA	scaffold_0:1465757:1467505:+	Putative hydrolase Mb2248c OS=Mycobacterium bovis (strain ATCC BAA-935 / AF2122/97) GN=BQ2027_MB2248C PE=3 SV=1	conserved hypothetical protein [Aspergillus terreus NIH2624]	NA	alpha/beta hydrolase fold;TAP-like protein;Alpha/beta hydrolase family;Alpha/beta hydrolase family	GO:0016787|hydrolase activity|molecular_function;	K01423|--|Metabolism; Amino Acid Metabolism; Lysine degradation [PATH:ko00310] Metabolism; Metabolism of Cofactors and Vitamins; Biotin metabolism [PATH:ko00780]	NA	NA	0.0870606	0.27557	0.636664	1.54293	yes
hy4_00522-RA	scaffold_0:1468319:1471054:-	NA	Pc13g11820 [Penicillium rubens Wisconsin 54-1255]	NA	NA	NA	NA	NA	NA	464.78	464.577	319.729	303.341	no
hy4_00523-RA	scaffold_0:1473541:1476987:-	Aflatoxin B1 aldehyde reductase member 2 OS=Rattus norvegicus GN=Akr7a2 PE=1 SV=2	Pc13g11850 [Penicillium rubens Wisconsin 54-1255]	LSE3702|H Aflatoxin aldehyde reductase; KOG1575|Voltage-gated shaker-like K+ channel, subunit beta/KCNAB; KOG2765|Predicted membrane protein; KOG1577|Aldo/keto reductase family proteins;	Aldo/keto reductase family;Eukaryotic protein of unknown function (DUF914);EamA-like transporter family;Multidrug resistance efflux transporter;Nucleotide-sugar transporter;Triose-phosphate Transporter family;UAA transporter family	GO:1901379|regulation of potassium ion transmembrane transport|biological_process; GO:0004032|alditol:NADP+ 1-oxidoreductase activity|molecular_function; GO:0097164|ammonium ion metabolic process|biological_process; GO:0030638|polyketide metabolic process|biological_process; GO:0044463|cell projection part|cellular_component; GO:0048513|organ development|biological_process; GO:0030424|axon|cellul…	K00540|--|Unclassified; Metabolism; Other enzymes	NA	DUF6 domain-containing protein OS=Trichophyton equinum (strain ATCC MYA-4606 / CBS 127.97) GN=TEQG_05611 PE=4 SV=1	29.8118	26.1431	58.3183	86.3153	yes
hy4_00524-RA	scaffold_0:1477437:1480332:+	Tubulin gamma chain OS=Emericella nidulans (strain FGSC A4 / ATCC 38163 / CBS 112.46 / NRRL 194 / M139) GN=mipA PE=2 SV=3	Pc13g11880 [Penicillium rubens Wisconsin 54-1255]	KOG1374|Gamma tubulin; KOG1375|Beta tubulin; KOG1376|Alpha tubulin; TWOG0413|Unnamed protein;	Asp/Glu/Hydantoin racemase;Misato Segment II tubulin-like domain;Tubulin/FtsZ family, GTPase domain;Tubulin C-terminal domain	GO:0010103|stomatal complex morphogenesis|biological_process; GO:0031513|nonmotile primary cilium|cellular_component; GO:0000923|equatorial microtubule organizing center|cellular_component; GO:0055037|recycling endosome|cellular_component; GO:0000914|phragmoplast assembly|biological_process; GO:0005515|protein binding|molecular_function; GO:0051641|cellular localization|biological_process; GO:000…	K10389|tubulin gamma|Protein Families; Cellular Processes and Signaling; Cytoskeleton proteins [BR:ko04812]	NA	NA	25.3672	21.3309	26.9471	27.9162	no
hy4_00525-RA	scaffold_0:1482045:1482263:+	AN1-type zinc finger protein TMC1 OS=Saccharomyces cerevisiae (strain ATCC 204508 / S288c) GN=TMC1 PE=1 SV=1	Pc13g11890 [Penicillium rubens Wisconsin 54-1255]	TWOG0300|Unnamed protein;	AN1-like Zinc finger	GO:0071243|cellular response to arsenic-containing substance|biological_process; GO:0005634|nucleus|cellular_component;	K07059|--|Unclassified; Poorly Characterized; General function prediction only	NA	NA	2251.63	2659.52	1612.2	1414.54	yes
hy4_00526-RA	scaffold_0:1483114:1483691:-	Uncharacterized protein C31G5.21 OS=Schizosaccharomyces pombe (strain 972 / ATCC 24843) GN=N118 PE=4 SV=1	Pc13g11900 [Penicillium rubens Wisconsin 54-1255]	KOG3410|Conserved alpha-helical protein;	Eukaryotic family of unknown function (DUF1754)	NA	NA	NA	NA	132.813	222.693	70.9067	150.787	yes
hy4_00527-RA	scaffold_0:1484400:1484955:-	Transposon Tf2-11 polyprotein OS=Schizosaccharomyces pombe (strain 972 / ATCC 24843) GN=Tf2-11 PE=3 SV=1	hypothetical protein AN2616.2 [Aspergillus nidulans FGSC A4]	KOG0017|FOG: Transposon-encoded proteins with TYA, reverse transcriptase, integrase domains in various combinations;	Integrase core domain	NA	K07497|putative transposase|Genetic Information Processing; Replication and Repair; Other replication, recombination and repair proteins	NA	NA	0	0	0	0	no
hy4_00528-RA	scaffold_0:1485858:1486709:+	NA	Pc13g11920 [Penicillium rubens Wisconsin 54-1255]	NA	NA	NA	NA	NA	NA	0.325564	0	0.563081	0	no
hy4_00529-RA	scaffold_0:1488122:1489477:-	NA	hypothetical protein AN4115.2 [Aspergillus nidulans FGSC A4]	NA	NA	NA	NA	NA	NA	0.572967	0.186376	2.18415	1.91022	yes
hy4_00530-RA	scaffold_0:1489918:1491829:-	Glycerol 2-dehydrogenase (NADP(+)) OS=Saccharomyces cerevisiae (strain ATCC 204508 / S288c) GN=GCY1 PE=1 SV=1	hypothetical protein AN4114.2 [Aspergillus nidulans FGSC A4]	KOG1577|Aldo/keto reductase family proteins; KOG1575|Voltage-gated shaker-like K+ channel, subunit beta/KCNAB;	Aldo/keto reductase family;Oxidoreductase family, C-terminal alpha/beta domain	GO:0006000|fructose metabolic process|biological_process; GO:0008202|steroid metabolic process|biological_process; GO:0009414|response to water deprivation|biological_process; GO:0042843|D-xylose catabolic process|biological_process; GO:0043795|glyceraldehyde oxidoreductase activity|molecular_function; GO:0016051|carbohydrate biosynthetic process|biological_process; GO:0044249|cellular biosynthet…	K00100|--|Metabolism; Carbohydrate Metabolism; Fructose and mannose metabolism [PATH:ko00051] Metabolism; Carbohydrate Metabolism; Galactose metabolism [PATH:ko00052] Metabolism; Carbohydrate Metabolism; Butanoate metabolism [PATH:ko00650] Metabolism; Lipid Metabolism; Bile acid biosynthesis [PATH:ko00120] Metabolism; Lipid Metabolism; Linoleic acid metabolism [PATH:ko00591] Metabolism; Amino Aci…	Clama_scaffold_5-4.0|[Cladonia macilenta]	General stress protein 69 OS=Bacillus subtilis (strain 168) GN=yhdN PE=1 SV=2	0.0550124	0.0753399	0.308064	0.269603	no
hy4_00531-RA	scaffold_0:1493032:1495370:+	Heterokaryon incompatibility protein 6, OR allele OS=Neurospora crassa (strain ATCC 24698 / 74-OR23-1A / CBS 708.71 / DSM 1257 / FGSC 987) GN=het-6 PE=4 SV=1	hypothetical protein PFICI_12662 [Pestalotiopsis fici W106-1]	NA	Heterokaryon incompatibility protein (HET)	NA	NA	Clame_scaffold11-8.74|[Cladonia metacorallifera]	NA	0.568831	0.510963	1.50294	1.65416	yes
hy4_00532-RA	scaffold_0:1495465:1496955:-	NA	hypothetical protein AOR_1_1348094 [Aspergillus oryzae RIB40]	NA	NA	NA	NA	NA	NA	2.82788	1.3299	3.27973	2.30135	no
hy4_00533-RA	scaffold_0:1497395:1498345:-	NA	hypothetical protein FPSE_01994 [Fusarium pseudograminearum CS3096]	NA	NA	NA	NA	NA	NA	0.608233	2.19586	0.920696	0.258029	no
hy4_00534-RA	scaffold_0:1499529:1501049:-	Probable alpha-L-arabinofuranosidase B OS=Aspergillus flavus (strain ATCC 200026 / FGSC A1120 / NRRL 3357 / JCM 12722 / SRRC 167) GN=abfB PE=3 SV=1	Pc22g19620 [Penicillium rubens Wisconsin 54-1255]	NA	Alpha-L-arabinofuranosidase B (ABFB);Alpha-L-arabinofuranosidase B, catalytic	GO:0009044|xylan 1,4-beta-xylosidase activity|molecular_function; GO:0005622|intracellular|cellular_component; GO:0046556|alpha-N-arabinofuranosidase activity|molecular_function; GO:0046373|L-arabinose metabolic process|biological_process; GO:0005576|extracellular region|cellular_component; GO:0031222|arabinan catabolic process|biological_process; GO:0045490|pectin catabolic process|biological_pr…	K01209|alpha-N-arabinofuranosidase|Metabolism; Carbohydrate Metabolism; Nucleotide sugars metabolism [PATH:ko00520]	NA	NA	0	0	0.0758998	0.0725264	no
hy4_00535-RA	scaffold_0:1503738:1504971:+	Glucoamylase I OS=Aspergillus kawachii GN=gaI PE=1 SV=1	Pc13g11940 [Penicillium rubens Wisconsin 54-1255]	NA	Starch binding domain;Chitin binding domain	GO:0030246|carbohydrate binding|molecular_function; GO:0004339|glucan 1,4-alpha-glucosidase activity|molecular_function; GO:0005976|polysaccharide metabolic process|biological_process; GO:0016740|transferase activity|molecular_function; GO:0005783|endoplasmic reticulum|cellular_component;	K01176|alpha-amylase|Metabolism; Carbohydrate Metabolism; Starch and sucrose metabolism [PATH:ko00500]	NA	NA	0.711816	0.332353	1.9907	1.869	yes
hy4_00536-RA	scaffold_0:1505231:1506490:-	Serine/threonine-protein phosphatase 2A activator 2 OS=Emericella nidulans (strain FGSC A4 / ATCC 38163 / CBS 112.46 / NRRL 194 / M139) GN=rrd2 PE=3 SV=1	Pc13g11950 [Penicillium rubens Wisconsin 54-1255]	KOG2867|Phosphotyrosyl phosphatase activator;	Phosphotyrosyl phosphate activator (PTPA) protein	GO:0005515|protein binding|molecular_function; GO:0043085|positive regulation of catalytic activity|biological_process; GO:0000159|protein phosphatase type 2A complex|cellular_component; GO:0019211|phosphatase activator activity|molecular_function; GO:0006970|response to osmotic stress|biological_process; GO:0048522|positive regulation of cellular process|biological_process; GO:0008601|protein ph…	K01802|peptidylprolyl isomerase|Genetic Information Processing; Folding, Sorting and Degradation; Protein folding and associated processing	NA	NA	43.3134	36.9141	73.2112	94.6138	yes
hy4_00537-RA	scaffold_0:1507110:1508062:+	NA	Pc13g11960 [Penicillium rubens Wisconsin 54-1255]	NA	Domain of unknown function (DUF202)	NA	K00389|putative membrane protein|Unclassified; Poorly Characterized; Function unknown	NA	Pf02656 domain containing protein OS=Colletotrichum orbiculare (strain 104-T / ATCC 96160 / CBS 514.97 / LARS 414 / MAFF 240422) GN=Cob_03224 PE=4 SV=1	110.118	102.65	285.796	400.555	yes
hy4_00538-RA	scaffold_0:1508667:1510227:-	Actin-related protein 2 OS=Schizosaccharomyces pombe (strain 972 / ATCC 24843) GN=arp2 PE=1 SV=1	Pc13g11970 [Penicillium rubens Wisconsin 54-1255]	KOG0677|Actin-related protein Arp2/3 complex, subunit Arp2; KOG0676|Actin and related proteins; KOG0678|Actin-related protein Arp2/3 complex, subunit Arp3; KOG0679|Actin-related protein - Arp4p/Act3p; KOG0680|Actin-related protein - Arp6p; KOG0681|Actin-related protein - Arp5p; KOG0797|Actin-related protein;	Actin;MreB/Mbl protein	GO:0005925|focal adhesion|cellular_component; GO:0030478|actin cap|cellular_component; GO:0003735|structural constituent of ribosome|molecular_function; GO:0009825|multidimensional cell growth|biological_process; GO:0004675|transmembrane receptor protein serine/threonine kinase activity|molecular_function; GO:0016021|integral to membrane|cellular_component; GO:0007178|transmembrane receptor prote…	K10355|actin, other eukaryote|Protein Families; Cellular Processes and Signaling; Cytoskeleton proteins [BR:ko04812]	NA	NA	54.3038	51.1727	67.216	78.2964	no
hy4_00539-RA	scaffold_0:1510962:1512071:+	Uncharacterized oxidoreductase YfjR OS=Bacillus subtilis (strain 168) GN=yfjR PE=3 SV=2	Pc13g11980 [Penicillium rubens Wisconsin 54-1255]	KOG0409|Predicted dehydrogenase;	NADP oxidoreductase coenzyme F420-dependent;NAD-binding of NADP-dependent 3-hydroxyisobutyrate dehydrogenase;NAD binding domain of 6-phosphogluconate dehydrogenase	GO:0016616|oxidoreductase activity, acting on the CH-OH group of donors, NAD or NADP as acceptor|molecular_function; GO:0046395|carboxylic acid catabolic process|biological_process; GO:0044238|primary metabolic process|biological_process; GO:1901564|organonitrogen compound metabolic process|biological_process; GO:0044444|cytoplasmic part|cellular_component;	K00100|--|Metabolism; Carbohydrate Metabolism; Fructose and mannose metabolism [PATH:ko00051] Metabolism; Carbohydrate Metabolism; Galactose metabolism [PATH:ko00052] Metabolism; Carbohydrate Metabolism; Butanoate metabolism [PATH:ko00650] Metabolism; Lipid Metabolism; Bile acid biosynthesis [PATH:ko00120] Metabolism; Lipid Metabolism; Linoleic acid metabolism [PATH:ko00591] Metabolism; Amino Aci…	NA	NA	8.17796	9.27229	11.4252	11.3274	no
hy4_00540-RA	scaffold_0:1512423:1514097:-	NA	Pc13g11990 [Penicillium rubens Wisconsin 54-1255]	NA	bZIP transcription factor;Domain of unknown function (DUF3425)	NA	NA	NA	NA	16.4316	15.0027	11.0497	8.32206	yes
hy4_00541-RA	scaffold_0:1514599:1515787:-	Probable GTP cyclohydrolase-2 OS=Schizosaccharomyces pombe (strain 972 / ATCC 24843) GN=rib1 PE=3 SV=1	Pc13g12000 [Penicillium rubens Wisconsin 54-1255]	KOG1284|Bifunctional GTP cyclohydrolase II/3,4-dihydroxy-2butanone-4-phosphate synthase;	GTP cyclohydrolase II	GO:0046872|metal ion binding|molecular_function; GO:0003824|catalytic activity|molecular_function;	K01497|GTP cyclohydrolase II|Metabolism; Metabolism of Cofactors and Vitamins; Riboflavin metabolism [PATH:ko00740]	NA	NA	35.2651	41.918	39.1606	56.9506	no
hy4_00542-RA	scaffold_0:1516593:1517781:-	SAGA-associated factor 29 OS=Schizosaccharomyces pombe (strain 972 / ATCC 24843) GN=sgf29 PE=1 SV=2	Pc13g12010 [Penicillium rubens Wisconsin 54-1255]	KOG3038|Histone acetyltransferase SAGA associated factor SGF29;	SGF29 tudor-like domain	NA	NA	NA	NA	27.7998	21.3486	20.7104	21.5646	no
hy4_00543-RA	scaffold_0:1518364:1519964:+	Mannose-6-phosphate isomerase OS=Neosartorya fumigata (strain ATCC MYA-4609 / Af293 / CBS 101355 / FGSC A1100) GN=pmi1 PE=2 SV=2	Pc13g12020 [Penicillium rubens Wisconsin 54-1255]	KOG2757|Mannose-6-phosphate isomerase;	AraC-like ligand binding domain;Cupin domain;Phosphomannose isomerase type I	GO:0008270|zinc ion binding|molecular_function; GO:0009298|GDP-mannose biosynthetic process|biological_process; GO:0000032|cell wall mannoprotein biosynthetic process|biological_process; GO:0006013|mannose metabolic process|biological_process; GO:0009743|response to carbohydrate stimulus|biological_process; GO:0005829|cytosol|cellular_component; GO:0031505|fungal-type cell wall organization|biolo…	K01809|mannose-6-phosphate isomerase|Metabolism; Carbohydrate Metabolism; Fructose and mannose metabolism [PATH:ko00051]	Clame_scaffold18-19.70|[Cladonia metacorallifera]	NA	30.3733	28.8113	36.2202	26.9919	no
hy4_00544-RA	scaffold_0:1520544:1521855:+	Steryl acetyl hydrolase 1 OS=Saccharomyces cerevisiae (strain ATCC 204508 / S288c) GN=SAY1 PE=1 SV=1	Pc13g12080 [Penicillium rubens Wisconsin 54-1255]	KOG1515|Arylacetamide deacetylase; KOG4388|Hormone-sensitive lipase HSL;	Phospholipase/Carboxylesterase;alpha/beta hydrolase fold;Alpha/beta hydrolase family;Alpha/beta hydrolase family;Protein of unknown function (DUF2424);Protein of unknown function (DUF2974);Prolyl oligopeptidase family	GO:0044763|single-organism cellular process|biological_process; GO:0016020|membrane|cellular_component; GO:0043231|intracellular membrane-bounded organelle|cellular_component; GO:0044237|cellular metabolic process|biological_process; GO:0052689|carboxylic ester hydrolase activity|molecular_function; GO:0042221|response to chemical stimulus|biological_process; GO:0006629|lipid metabolic process|bi…	K01175|--|Unclassified; Metabolism; Other enzymes	NA	NA	7.14677	10.8465	14.2609	17.1904	yes
hy4_00545-RA	scaffold_0:1522076:1523236:-	Coatomer subunit epsilon OS=Mus musculus GN=Cope PE=1 SV=3	Pc13g12090 [Penicillium rubens Wisconsin 54-1255]	KOG3081|Vesicle coat complex COPI, epsilon subunit;	Anaphase-promoting complex, cyclosome, subunit 3;Coatomer epsilon subunit;TPR repeat;Tetratricopeptide repeat;Tetratricopeptide repeat;Tetratricopeptide repeat;Tetratricopeptide repeat;Tetratricopeptide repeat;Tetratricopeptide repeat;Tetratricopeptide repeat	GO:0000139|Golgi membrane|cellular_component; GO:0030137|COPI-coated vesicle|cellular_component; GO:0098805| -- | -- ; GO:0048193|Golgi vesicle transport|biological_process;	NA	NA	NA	45.4525	39.6827	40.0633	28.7981	no
hy4_00546-RA	scaffold_0:1523762:1524406:-	NA	Pc13g12100 [Penicillium rubens Wisconsin 54-1255]	NA	NA	NA	NA	NA	NA	0	0	0	0	no
hy4_00547-RA	scaffold_0:1525239:1527965:-	NA	Pc13g12110 [Penicillium rubens Wisconsin 54-1255]	NA	Reverse transcriptase (RNA-dependent DNA polymerase)	NA	NA	NA	NA	5.52758	6.93602	11.0373	12.5371	yes
hy4_00548-RA	scaffold_0:1528428:1529662:-	Adenosine deaminase-like protein A OS=Xenopus laevis GN=adal-a PE=2 SV=1	adenosine deaminase [Aspergillus fumigatus Af293]	KOG1097|Adenine deaminase/adenosine deaminase;	Adenosine/AMP deaminase	GO:0030100|regulation of endocytosis|biological_process; GO:0004000|adenosine deaminase activity|molecular_function; GO:0046128|purine ribonucleoside metabolic process|biological_process; GO:0030135|coated vesicle|cellular_component; GO:0051649|establishment of localization in cell|biological_process; GO:0008104|protein localization|biological_process; GO:0034654|nucleobase-containing compound bi…	K01488|adenosine deaminase|Metabolism; Nucleotide Metabolism; Purine metabolism [PATH:ko00230]	NA	NA	35.6834	40.8052	53.9956	50.0951	no
hy4_00549-RA	scaffold_0:1530178:1531116:+	NmrA-like family domain-containing protein 1 OS=Bos taurus GN=NMRAL1 PE=2 SV=1	hypothetical protein A1O1_01283 [Capronia coronata CBS 617.96]	LSE3528|H Unnamed protein;	3-beta hydroxysteroid dehydrogenase/isomerase family;1-deoxy-D-xylulose 5-phosphate reductoisomerase;NAD dependent epimerase/dehydratase family;NADH(P)-binding;NmrA-like family;TrkA-N domain	GO:0043168|anion binding|molecular_function; GO:0044699|single-organism process|biological_process; GO:0006355|regulation of transcription, DNA-dependent|biological_process; GO:0000166|nucleotide binding|molecular_function; GO:0050662|coenzyme binding|molecular_function; GO:0044424|intracellular part|cellular_component;	NA	ATEG_07093.1|[Aspergillus terreus]	NA	8.53441	13.1041	21.8706	36.3328	yes
hy4_00550-RA	scaffold_0:1534156:1534559:+	NA	NA	NA	NA	NA	NA	NA	NA	1.02795	0	0	0	no
hy4_00551-RA	scaffold_0:1536052:1536855:-	NA	NA	NA	NA	NA	NA	NA	NA	0	0	7.14252	5.52906	yes
hy4_00552-RA	scaffold_0:1543769:1547239:+	1-phosphatidylinositol 4,5-bisphosphate phosphodiesterase 1 OS=Schizosaccharomyces pombe (strain 972 / ATCC 24843) GN=plc1 PE=1 SV=1	Pc13g12130 [Penicillium rubens Wisconsin 54-1255]	KOG0169|Phosphoinositide-specific phospholipase C; KOG1265|Phospholipase C; KOG1264|Phospholipase C; TWOG0020|Phosphoinositide-specific phospholipase C with RasGEF and RA domains;	C2 domain;EF-hand domain pair;Phosphoinositide-specific phospholipase C, efhand-like;Phosphatidylinositol-specific phospholipase C, X domain;Phosphatidylinositol-specific phospholipase C, Y domain	GO:0008081|phosphoric diester hydrolase activity|molecular_function; GO:0051649|establishment of localization in cell|biological_process; GO:0005543|phospholipid binding|molecular_function; GO:0044707|single-multicellular organism process|biological_process; GO:0006629|lipid metabolic process|biological_process; GO:0007165|signal transduction|biological_process; GO:0010033|response to organic sub…	K01116|1-phosphatidylinositol-4,5-bisphosphate phosphodiesterase|Metabolism; Carbohydrate Metabolism; Inositol phosphate metabolism [PATH:ko00562] Environmental Information Processing; Signal Transduction; Phosphatidylinositol signaling system [PATH:ko04070]	NA	NA	21.5694	20.0017	38.8863	30.7192	yes
hy4_00553-RA	scaffold_0:1548959:1550923:+	Uncharacterized permease C29B12.14c OS=Schizosaccharomyces pombe (strain 972 / ATCC 24843) GN=SPAC29B12.14c PE=3 SV=2	Pc13g12140 [Penicillium rubens Wisconsin 54-1255]	KOG2466|Uridine permease/thiamine transporter/allantoin transport;	Permease for cytosine/purines, uracil, thiamine, allantoin	GO:0000256|allantoin catabolic process|biological_process; GO:0055085|transmembrane transport|biological_process; GO:0015213|uridine transmembrane transporter activity|molecular_function; GO:0015862|uridine transport|biological_process; GO:0009536|plastid|cellular_component; GO:0005274|allantoin uptake transmembrane transporter activity|molecular_function; GO:0015720|allantoin transport|biologica…	K03457|nucleobase:cation symporter-1, NCS1 family|Environmental Information Processing; Membrane Transport; Other ion-coupled transporters	NA	Uracil permease OS=Schizosaccharomyces pombe (strain 972 / ATCC 24843) GN=fur4 PE=1 SV=2	1.66224	1.54456	3.97688	4.15264	yes
hy4_00554-RA	scaffold_0:1551565:1552791:+	NA	hypothetical protein AFUA_1G00660 [Aspergillus fumigatus Af293]	NA	Protein of unknown function (DUF2786)	NA	NA	NA	NA	0.143361	0.105388	0.200134	0.0936834	no
hy4_00555-RA	scaffold_0:1554043:1555312:-	NA	predicted protein [Aspergillus terreus NIH2624]	NA	Protein of unknown function (DUF3176)	NA	NA	NA	NA	0.827811	0.742233	0.512929	0.471222	no
hy4_00556-RA	scaffold_0:1557648:1558286:-	MICOS complex subunit mic10 OS=Neurospora crassa (strain ATCC 24698 / 74-OR23-1A / CBS 708.71 / DSM 1257 / FGSC 987) GN=mic10 PE=3 SV=1	Pc13g12160 [Penicillium rubens Wisconsin 54-1255]	KOG4604|Uncharacterized conserved protein;	Domain of unknown function (DUF543)	GO:0042407|cristae formation|biological_process; GO:0005515|protein binding|molecular_function; GO:0044284|mitochondrial crista junction|cellular_component; GO:0061617| -- | -- ;	NA	NA	NA	202.192	171.103	148.01	100.521	no
hy4_00557-RA	scaffold_0:1558549:1563069:+	Nucleolar pre-ribosomal-associated protein 2 OS=Saccharomyces cerevisiae (strain ATCC 204508 / S288c) GN=URB2 PE=1 SV=1	Pc13g12170 [Penicillium rubens Wisconsin 54-1255]	TWOG0367|Unnamed protein;	Urb2/Npa2 family	GO:0016072|rRNA metabolic process|biological_process; GO:0042254|ribosome biogenesis|biological_process; GO:0005634|nucleus|cellular_component;	NA	NA	NA	65.0371	67.9509	40.3205	29.6223	yes
hy4_00558-RA	scaffold_0:1563596:1565306:+	Putative aldehyde dehydrogenase FUS7 OS=Gibberella fujikuroi (strain CBS 195.34 / IMI 58289 / NRRL A-6831) GN=FUS7 PE=2 SV=1	aldehyde dehydrogenase [Colletotrichum fioriniae PJ7]	KOG2450|Aldehyde dehydrogenase; KOG2451|Aldehyde dehydrogenase; KOG2452|Formyltetrahydrofolate dehydrogenase; KOG2454|Betaine aldehyde dehydrogenase; KOG2449|Methylmalonate semialdehyde dehydrogenase; KOG2453|Aldehyde dehydrogenase; KOG2456|Aldehyde dehydrogenase; KOG2455|Delta-1-pyrroline-5-carboxylate dehydrogenase;	Aldehyde dehydrogenase family	GO:0044763|single-organism cellular process|biological_process; GO:0097164|ammonium ion metabolic process|biological_process; GO:0006576|cellular biogenic amine metabolic process|biological_process; GO:0044271|cellular nitrogen compound biosynthetic process|biological_process; GO:1901361|organic cyclic compound catabolic process|biological_process; GO:1901565|organonitrogen compound catabolic pro…	K00128|aldehyde dehydrogenase (NAD+)|Metabolism; Carbohydrate Metabolism; Glycolysis / Gluconeogenesis [PATH:ko00010] Metabolism; Carbohydrate Metabolism; Ascorbate and aldarate metabolism [PATH:ko00053] Metabolism; Carbohydrate Metabolism; Pyruvate metabolism [PATH:ko00620] Metabolism; Carbohydrate Metabolism; Propanoate metabolism [PATH:ko00640] Metabolism; Carbohydrate Metabolism; Butanoate me…	e_gw1.13.512.1|[Paxillus involutus ATCC 200175]	NA	6.61975	5.39972	6.76317	3.96374	no
hy4_00559-RA	scaffold_0:1566292:1568102:-	Protein GRISEA OS=Podospora anserina GN=grisea PE=3 SV=1	Pc13g12180 [Penicillium rubens Wisconsin 54-1255]	TWOG0405|Unnamed protein;	Copper fist DNA binding domain	NA	NA	NA	NA	28.3433	29.7442	14.4692	13.1893	yes
hy4_00560-RA	scaffold_0:1568674:1569686:+	Metaxin-1 OS=Schizosaccharomyces pombe (strain 972 / ATCC 24843) GN=mtx1 PE=3 SV=1	Pc13g12190 [Penicillium rubens Wisconsin 54-1255]	KOG3028|Translocase of outer mitochondrial membrane complex, subunit TOM37/Metaxin 1;	Protein of unknown function (DUF2731);Glutathione S-transferase, C-terminal domain;Outer mitochondrial membrane transport complex protein;Tom37 C-terminal domain	NA	NA	NA	NA	30.5851	30.099	41.1186	28.5923	no
hy4_00561-RA	scaffold_0:1569754:1570791:-	Uncharacterized methyltransferase AN0656 OS=Emericella nidulans (strain FGSC A4 / ATCC 38163 / CBS 112.46 / NRRL 194 / M139) GN=AN0656 PE=1 SV=1	Pc13g12200 [Penicillium rubens Wisconsin 54-1255]	NA	Methyltransferase domain;Methyltransferase domain;Methyltransferase domain;Methyltransferase domain;Methyltransferase domain;Methyltransferase domain;Methyltransferase domain	GO:0071470|cellular response to osmotic stress|biological_process;	K00599|--|Metabolism; Lipid Metabolism; Androgen and estrogen metabolism [PATH:ko00150] Metabolism; Amino Acid Metabolism; Histidine metabolism [PATH:ko00340] Metabolism; Amino Acid Metabolism; Tyrosine metabolism [PATH:ko00350] Metabolism; Amino Acid Metabolism; Tryptophan metabolism [PATH:ko00380] Metabolism; Metabolism of Other Amino Acids; Aminophosphonate metabolism [PATH:ko00440] Metabolism…	NA	NA	146.264	168.833	42.4271	44.8098	yes
hy4_00562-RA	scaffold_0:1571495:1572412:-	Cell division control protein 14 OS=Schizosaccharomyces pombe (strain 972 / ATCC 24843) GN=cdc14 PE=1 SV=1	Pc13g12210 [Penicillium rubens Wisconsin 54-1255]	NA	Cell division control protein 14, SIN component	NA	NA	NA	NA	32.228	25.6523	77.9349	79.7311	yes
hy4_00563-RA	scaffold_0:1573255:1574439:+	Geranylgeranyl pyrophosphate synthase OS=Neurospora crassa (strain ATCC 24698 / 74-OR23-1A / CBS 708.71 / DSM 1257 / FGSC 987) GN=al-3 PE=2 SV=2	Pc13g12220 [Penicillium rubens Wisconsin 54-1255]	KOG0777|Geranylgeranyl pyrophosphate synthase/Polyprenyl synthetase; KOG0776|Geranylgeranyl pyrophosphate synthase/Polyprenyl synthetase;	Polyprenyl synthetase	GO:0004337|geranyltranstransferase activity|molecular_function; GO:0005829|cytosol|cellular_component; GO:0033384|geranyl diphosphate biosynthetic process|biological_process; GO:0005739|mitochondrion|cellular_component; GO:0046872|metal ion binding|molecular_function; GO:0016117|carotenoid biosynthetic process|biological_process; GO:0045337|farnesyl diphosphate biosynthetic process|biological_pro…	K00810|--|Metabolism; Glycan Biosynthesis and Metabolism; N-Glycan biosynthesis [PATH:ko00510]	augustus_masked-scaffold9-processed-gene-0.95-mRNA-1|[Magnaporthe salvinii M69]	NA	12.3142	10.7628	48.9567	63.0626	yes
hy4_00564-RA	scaffold_0:1574840:1575768:-	Smr domain-containing protein C11H11.03c OS=Schizosaccharomyces pombe (strain 972 / ATCC 24843) GN=SPAC11H11.03c PE=4 SV=1	Pc13g12230 [Penicillium rubens Wisconsin 54-1255]	KOG2401|Predicted MutS-related protein involved in mismatch repair;	Domain of unknown function (DUF1771);Smr domain	GO:0005737|cytoplasm|cellular_component; GO:0044237|cellular metabolic process|biological_process; GO:0016787|hydrolase activity|molecular_function; GO:0000166|nucleotide binding|molecular_function;	K01567|--|Unclassified; Metabolism; Other enzymes	NA	NA	265.952	311.727	46.7611	33.0001	yes
hy4_00565-RA	scaffold_0:1577995:1579218:+	Guanine nucleotide-binding protein subunit alpha OS=Emericella nidulans (strain FGSC A4 / ATCC 38163 / CBS 112.46 / NRRL 194 / M139) GN=fadA PE=1 SV=3	Pc13g12240 [Penicillium rubens Wisconsin 54-1255]	KOG0082|G-protein alpha subunit (small G protein superfamily); KOG0085|G protein subunit Galphaq/Galphay, small G protein superfamily; KOG0099|G protein subunit Galphas, small G protein superfamily;	P-loop containing region of AAA domain;ADP-ribosylation factor family;G-protein alpha subunit;Gtr1/RagA G protein conserved region;Miro-like protein;CHC2 zinc finger	GO:0071701|regulation of MAPK export from nucleus|biological_process; GO:0004871|signal transducer activity|molecular_function; GO:0005525|GTP binding|molecular_function; GO:0000750|pheromone-dependent signal transduction involved in conjugation with cellular fusion|biological_process; GO:0048017|inositol lipid-mediated signaling|biological_process; GO:0051301|cell division|biological_process; GO…	K04630|guanine nucleotide binding protein (G protein), alpha inhibiting activity polypeptide|Cellular Processes; Cell Communication; Tight junction [PATH:ko04530] Cellular Processes; Cell Communication; Gap junction [PATH:ko04540] Cellular Processes; Endocrine System; Progesterone-mediated oocyte maturation [PATH:ko04914] Cellular Processes; Endocrine System; Melanogenesis [PATH:ko04916] Cellular…	NA	G protein alpha subunit OS=Saccharomyces cerevisiae (strain YJM789) GN=GPA1 PE=4 SV=1	403.978	447.727	249.144	183.495	yes
hy4_00566-RA	scaffold_0:1579983:1581167:-	NA	Pc13g12250 [Penicillium rubens Wisconsin 54-1255]	NA	Membrane fusion protein Use1	NA	NA	NA	NA	27.7119	32.4759	36.0781	40.8134	no
hy4_00567-RA	scaffold_0:1582543:1583379:+	NA	hypothetical protein MGYG_08214 [Microsporum gypseum CBS 118893]	NA	NA	NA	NA	NA	NA	2.19716	3.64454	4.19986	5.19113	no
hy4_00568-RA	scaffold_0:1583943:1584461:-	NA	NA	NA	NA	NA	NA	NA	NA	440.872	575.034	76.4246	50.3831	yes
hy4_00569-RA	scaffold_0:1585760:1587646:-	4-coumarate--CoA ligase-like 7 OS=Arabidopsis thaliana GN=4CLL7 PE=1 SV=1	Pc13g12270 [Penicillium rubens Wisconsin 54-1255]	KOG1176|Acyl-CoA synthetase; KOG1177|Long chain fatty acid acyl-CoA ligase; KOG1256|Long-chain acyl-CoA synthetases (AMP-forming); KOG1175|Acyl-CoA synthetase; KOG1180|Acyl-CoA synthetase; KOG1179|Very long-chain acyl-CoA synthetase/fatty acid transporter;	AMP-binding enzyme;AMP-binding enzyme C-terminal domain	GO:0043231|intracellular membrane-bounded organelle|cellular_component; GO:0009850|auxin metabolic process|biological_process; GO:0016874|ligase activity|molecular_function; GO:0009698|phenylpropanoid metabolic process|biological_process; GO:0005737|cytoplasm|cellular_component; GO:0050896|response to stimulus|biological_process; GO:0072330|monocarboxylic acid biosynthetic process|biological_proc…	K01904|4-coumarate--CoA ligase|Metabolism; Biosynthesis of Secondary Metabolites; Phenylpropanoid biosynthesis [PATH:ko00940]	Clama_scaffold_5-4.0|[Cladonia macilenta]	4-coumarate--CoA ligase 1 - Arabidopsis thaliana (Mouse-ear cress).	11.865	12.2524	13.1859	13.3043	no
hy4_00570-RA	scaffold_0:1588182:1593788:-	Nucleoporin NUP188 OS=Chaetomium thermophilum (strain DSM 1495 / CBS 144.50 / IMI 039719) GN=NUP188 PE=1 SV=1	Pc13g12280 [Penicillium rubens Wisconsin 54-1255]	TWOG0387|Nucleoporin;	Nucleoporin subcomplex protein binding to Pom34	GO:0071702|organic substance transport|biological_process; GO:0033036|macromolecule localization|biological_process; GO:0016020|membrane|cellular_component; GO:0005634|nucleus|cellular_component;	NA	NA	Nucleoporin NUP188 OS=Chaetomium thermophilum (strain DSM 1495 / CBS 144.50 / IMI 039719) GN=NUP188 PE=1 SV=1	28.5819	25.4859	22.6822	14.6888	no
hy4_00571-RA	scaffold_0:1594151:1598406:+	Multifunctional tryptophan biosynthesis protein OS=Penicillium chrysogenum GN=trpC PE=3 SV=1	anthranilate synthase multifunctional protein trpC-Penicillium chrysogenum [Penicillium rubens Wisconsin 54-1255]	KOG4201|Anthranilate synthase component II; KOG0026|Anthranilate synthase, beta chain; KOG4202|Phosphoribosylanthranilate isomerase; KOG1224|Para-aminobenzoate (PABA) synthase ABZ1; KOG0370|Multifunctional pyrimidine synthesis protein CAD (includes carbamoyl-phophate synthetase, aspartate transcarbamylase, and glutamine amidotransferase); KOG1622|GMP synthase;	BRCA1 C Terminus (BRCT) domain;Glutamine amidotransferase class-I;Indole-3-glycerol phosphate synthase;Peptidase C26;N-(5'phosphoribosyl)anthranilate (PRA) isomerase;twin BRCT domain;Quinolinate phosphoribosyl transferase, C-terminal domain;WGR domain	GO:0005829|cytosol|cellular_component; GO:0046654|tetrahydrofolate biosynthetic process|biological_process; GO:0004049|anthranilate synthase activity|molecular_function; GO:0006541|glutamine metabolic process|biological_process; GO:0046820|4-amino-4-deoxychorismate synthase activity|molecular_function; GO:0033984|indole-3-glycerol-phosphate lyase activity|molecular_function; GO:0004425|indole-3-g…	K01609|indole-3-glycerol phosphate synthase|Metabolism; Amino Acid Metabolism; Phenylalanine, tyrosine and tryptophan biosynthesis [PATH:ko00400] Environmental Information Processing; Signal Transduction; Two-component system [PATH:ko02020]	NA	NA	56.9115	63.369	40.9016	35.3492	yes
hy4_00572-RA	scaffold_0:1599980:1600912:-	U3 small nucleolar ribonucleoprotein protein IMP4 OS=Yarrowia lipolytica (strain CLIB 122 / E 150) GN=IMP4 PE=3 SV=1	Pc13g12320 [Penicillium rubens Wisconsin 54-1255]	KOG2781|U3 small nucleolar ribonucleoprotein (snoRNP) component; KOG2780|Ribosome biogenesis protein RPF1, contains IMP4 domain;	Brix domain	GO:0030660|Golgi-associated vesicle membrane|cellular_component; GO:0034457|Mpp10 complex|cellular_component; GO:0043047|single-stranded telomeric DNA binding|molecular_function; GO:0071556|integral to lumenal side of endoplasmic reticulum membrane|cellular_component; GO:0005765|lysosomal membrane|cellular_component; GO:0031293|membrane protein intracellular domain proteolysis|biological_process;…	K07564|probable brix-domain ribosomal biogenesis protein|Genetic Information Processing; Translation; Other translation proteins	NA	NA	235.682	286.544	72.5305	45.2975	yes
hy4_00573-RA	scaffold_0:1601395:1604685:+	Regulator of nonsense transcripts 1 homolog OS=Neurospora crassa (strain ATCC 24698 / 74-OR23-1A / CBS 708.71 / DSM 1257 / FGSC 987) GN=2E4.130 PE=3 SV=1	Pc13g12330 [Penicillium rubens Wisconsin 54-1255]	KOG1802|RNA helicase nonsense mRNA reducing factor (pNORF1); KOG1803|DNA helicase; KOG1801|tRNA-splicing endonuclease positive effector (SEN1); KOG1804|RNA helicase; KOG1805|DNA replication helicase; KOG1807|Helicases; KOG1806|DEAD box containing helicases;	AAA domain;AAA domain;Part of AAA domain;AAA domain;DEAD/DEAH box helicase;Uncharacterized conserved protein (DUF2075);Helicase;PIF1-like helicase;Type III restriction enzyme, res subunit;RNA helicase (UPF2 interacting domain);UvrD/REP helicase N-terminal domain;Viral (Superfamily 1) RNA helicase	GO:0006406|mRNA export from nucleus|biological_process; GO:0043024|ribosomal small subunit binding|molecular_function; GO:0071044|histone mRNA catabolic process|biological_process; GO:0008298|intracellular mRNA localization|biological_process; GO:0006281|DNA repair|biological_process; GO:0006449|regulation of translational termination|biological_process; GO:0003678|DNA helicase activity|molecular…	K01529|--|Metabolism; Carbohydrate Metabolism; Starch and sucrose metabolism [PATH:ko00500] Metabolism; Metabolism of Cofactors and Vitamins; Folate biosynthesis [PATH:ko00790]	4127_t|[Ascocoryne sarcoides NRRL50072]	NA	75.3398	69.165	51.1593	40.1944	yes
hy4_00574-RA	scaffold_0:1605567:1605936:-	NA	hypothetical protein PUNSTDRAFT_49977 [Punctularia strigosozonata HHB-11173 SS5]	NA	Domain of unknown function (DUF4396)	NA	NA	NA	NA	6.07047	13.6068	5.6272	4.28637	no
hy4_00575-RA	scaffold_0:1608219:1609140:+	NA	Pc13g12350 [Penicillium rubens Wisconsin 54-1255]	NA	Zinc finger, C2H2 type;C2H2-type zinc finger	NA	NA	NA	NA	335.163	454.844	208.424	246.28	yes
hy4_00576-RA	scaffold_0:1611417:1612766:+	25S rRNA (uridine(2843)-N(3))-methyltransferase OS=Saccharomyces cerevisiae (strain ATCC 204508 / S288c) GN=BMT6 PE=1 SV=1	Pc13g12370 [Penicillium rubens Wisconsin 54-1255]	NA	Protein of unknown function (DUF3115)	GO:0016740|transferase activity|molecular_function;	NA	NA	NA	21.2103	28.5762	10.4314	7.68141	yes
hy4_00577-RA	scaffold_0:1613025:1613929:-	Prohibitin-1 OS=Schizosaccharomyces pombe (strain 972 / ATCC 24843) GN=phb1 PE=3 SV=1	Pc13g12380 [Penicillium rubens Wisconsin 54-1255]	KOG3083|Prohibitin; KOG3090|Prohibitin-like protein;	SPFH domain / Band 7 family;Protein of unknown function (DUF2884)	GO:0000060|protein import into nucleus, translocation|biological_process; GO:0005747|mitochondrial respiratory chain complex I|cellular_component; GO:0035632|mitochondrial prohibitin complex|cellular_component; GO:0016363|nuclear matrix|cellular_component; GO:0005769|early endosome|cellular_component; GO:0001541|ovarian follicle development|biological_process; GO:0060766|negative regulation of an…	K04087|membrane protease subunit HflC|Genetic Information Processing; Folding, Sorting and Degradation; Protein folding and associated processing	NA	Prohibitin protein Wph OS=Triticum aestivum PE=2 SV=1	275.844	284.789	323.581	356.783	no
hy4_00578-RA	scaffold_0:1614139:1614825:+	Cytochrome b-c1 complex subunit 8 OS=Neurospora crassa (strain ATCC 24698 / 74-OR23-1A / CBS 708.71 / DSM 1257 / FGSC 987) GN=qcr-8 PE=1 SV=1	Pc13g12390 [Penicillium rubens Wisconsin 54-1255]	KOG4116|Ubiquinol cytochrome c reductase, subunit QCR8;	UcrQ family	GO:0030900|forebrain development|biological_process;	K00418|ubiquinol-cytochrome c reductase subunit 8|Metabolism; Energy Metabolism; Oxidative phosphorylation [PATH:ko00190]	NA	NA	403.299	566.77	359.087	366.685	no
hy4_00579-RA	scaffold_0:1615372:1616509:+	Spermidine synthase OS=Neurospora crassa (strain ATCC 24698 / 74-OR23-1A / CBS 708.71 / DSM 1257 / FGSC 987) GN=spe-3 PE=3 SV=1	Pc13g12400 [Penicillium rubens Wisconsin 54-1255]	KOG1562|Spermidine synthase;	Methyltransferase domain;Methyltransferase domain;Methyltransferase domain;Methyltransferase small domain;Spermine/spermidine synthase	GO:0042127|regulation of cell proliferation|biological_process; GO:0005102|receptor binding|molecular_function; GO:0038083|peptidyl-tyrosine autophosphorylation|biological_process; GO:0004715|non-membrane spanning protein tyrosine kinase activity|molecular_function; GO:0000166|nucleotide binding|molecular_function; GO:0015940|pantothenate biosynthetic process|biological_process; GO:0005829|cytoso…	K00797|spermidine synthase|Metabolism; Amino Acid Metabolism; Methionine metabolism [PATH:ko00271] Metabolism; Amino Acid Metabolism; Urea cycle and metabolism of amino groups [PATH:ko00220] Metabolism; Metabolism of Other Amino Acids; beta-Alanine metabolism [PATH:ko00410]	NA	Polyamine aminopropyltransferase OS=Comamonas testosteroni (strain CNB-2) GN=speE PE=3 SV=1	246.462	244.219	287.004	240.162	no
hy4_00580-RA	scaffold_0:1617405:1617620:+	NA	NA	NA	NA	NA	NA	NA	NA	22.4367	0	34.5977	36.6208	no
hy4_00581-RA	scaffold_0:1618750:1619029:+	NA	NA	NA	NA	NA	NA	NA	NA	0	0	13.3155	0	no
hy4_00582-RA	scaffold_0:1619896:1621143:-	Uncharacterized lactate 2-monooxygenase PB1A11.03 OS=Schizosaccharomyces pombe (strain 972 / ATCC 24843) GN=SPAPB1A11.03 PE=3 SV=1	FMN dependent dehydrogenase [Aspergillus fumigatus Af293]	KOG0538|Glycolate oxidase;	FMN-dependent dehydrogenase;Conserved region in glutamate synthase;IMP dehydrogenase / GMP reductase domain;Nitronate monooxygenase;Thiazole biosynthesis protein ThiG	GO:0046296|glycolate catabolic process|biological_process; GO:0001561|fatty acid alpha-oxidation|biological_process; GO:0005102|receptor binding|molecular_function; GO:0034641|cellular nitrogen compound metabolic process|biological_process; GO:0016020|membrane|cellular_component; GO:0042742|defense response to bacterium|biological_process; GO:0009507|chloroplast|cellular_component; GO:0005576|ext…	K00540|--|Unclassified; Metabolism; Other enzymes	NA	NA	3.41719	1.96058	31.0615	76.7207	yes
hy4_00583-RA	scaffold_0:1621868:1622846:-	Acetate permease A OS=Emericella nidulans (strain FGSC A4 / ATCC 38163 / CBS 112.46 / NRRL 194 / M139) GN=acpA PE=2 SV=1	hypothetical protein ANI_1_674114 [Aspergillus niger CBS 513.88]	TWOG0408|Unnamed protein;	GPR1/FUN34/yaaH family	GO:0016021|integral to membrane|cellular_component; GO:0005739|mitochondrion|cellular_component; GO:0008519|ammonium transmembrane transporter activity|molecular_function; GO:0015696|ammonium transport|biological_process; GO:0019740|nitrogen utilization|biological_process; GO:0006068|ethanol catabolic process|biological_process; GO:0006847|plasma membrane acetate transport|biological_process; GO:…	K07034|--|Unclassified; Poorly Characterized; General function prediction only	NA	Putative uncharacterized protein (Acetate permease) OS=Emericella nidulans GN=acpA PE=4 SV=1	0	0	0.163127	0.147796	no
hy4_00584-RA	scaffold_0:1624791:1628017:+	Transcription factor yanR OS=Aspergillus niger (strain ATCC 1015 / CBS 113.46 / FGSC A1144 / LSHB Ac4 / NCTC 3858a / NRRL 328 / USDA 3528.7) GN=yanR PE=1 SV=1	Pc13g12410 [Penicillium rubens Wisconsin 54-1255]	TWOG0419|Unnamed protein; TWOG0417|Unnamed protein; LSE2302|Y Unnamed protein;	Fungal specific transcription factor domain;Fungal Zn(2)-Cys(6) binuclear cluster domain	NA	K09241|transcriptional regulatory protein GAL4|Protein Families; Genetic Information Processing; Transcription factors [BR:ko03000]	AFL2G_01551|[Aspergillus flavus]	NA	16.1313	13.6341	17.6229	16.874	no
[truncated: 11,112 more rows]

## Sheet: Table S3
Table S3 Gene annotation and expression of C. gloeosporioides Cg01
Gene	Location	Swissprot	Refseq	KOG	Pfam	GO	KEGG	P450	Transporter	status	control1	control2	control3	induced1	induced2	induced3	significant
[truncated: 17,713 more rows]

## Sheet: Table S4
Table S4 KEGG pathway enrichment analysis of the differentially expressed genes between the induced group and the control group in P. polonicum hy4
[truncated: 222 more rows]

[truncated: 8 more sheets: Table S5, Table S6, Table S7, Table S8, Table S9, Table S10, Table 11, Table S12]
